# Supplementary material for: Transcriptome analysis revealed differences in gene expression in sheep muscle tissue at different developmental stages
Source: BMC Genom Data. 2024 Jun 7;25:54. doi: 10.1186/s12863-024-01235-9 (PMC11162047; doi:10.1186/s12863-024-01235-9)
Supplement: Supplementary file 1 — Supplementary Material 1 [file 12863_2024_1235_MOESM1_ESM.xlsx]

## Sheet: Primer Sequences
Primer Name	Primer Sequences	Fragment size
CDKN1A	CCCAGGAGAGCCACAGGT	176
	TCGAAGTTCCATCGCTCTCG
PCK2	CGGCTGAACACAAAGGGAAG	155
	CCGGAACCAGTTGACATGGA
PFDN6	GAGGAGTTCGGGGTACTGC	199
	CAGGGCCAGTTCCTCCTTC
MYH8	CCATCTACAAGCTCACGGGG	111
	CAGCCTTGTCAGCCACTTCA
ACTC1	CTCACGGATTACCTCA	108
	AGCAACATAGCACAGC
HYPK	GGCCATGTCCGTGATTGGAG	169
	GCCCATGTGTTCCCTCAAGC
CCDC80	GCATGCAATTTTGGTCTGCG	125
	GGTACGTCTTCTCGCTCCAC
IGF2	AGCTCGGCCATTCAGACATC	191
	CTGGATGGTCGGCTGAAGTAG
MRPL41	AGCTCAAGCCCTACGTGAAC	147
	CGTACCGTTCTAGGCGCTC

## Sheet: All genes
gene_id	B2_H_1	B2_H_2	B2_SH_1	B2_SH_2	B2_EHH_1	B2_EHH_2	M8_H_1	M8_H_2	M8_H_3	M8_SH_1	M8_SH_2	M8_SH_3	M8_EHH_1	M8_EHH_2	M8_EHH_3	log2FoldChange	pvalue	padj	gene_name
101116511	1542.75	524.22	1110.02	1376.35	1149.21	607.953	5871.46	9036.89	6692.68	9029.07	12192.2	7838.14	5160.49	6306.4	13628.9	-3.00108	5.44e-27	4.87e-24	ALDH2
101121089	528.124	141.888	279.95	195.169	468.843	81.8562	1636.6	2184.93	1360.17	897.805	1573.39	1370.94	1781.25	955.548	2216.67	-2.46003	1.25e-12	7.32e-11	BPGM
100302083	5256.52	14568.6	8301.94	3135.91	4294.82	16749.8	1235.76	3008.8	2416.43	631.059	2258.62	1158.75	1538.26	698.751	1596.55	2.43166	7.84e-10	2.26e-08	CDKN1A
101114872	54.6335	347.497	735.94	5.08252	26.168	213.167	4.49369	34.2884	14.0394	7.16096	9.1	1.84514	16.474	4.40853	57.1011	3.80312	1.39e-05	0.000125039	CHAC1
101103272	1.3008	3.39851	11.0024	5.08252	15.2647	2.55801	582.382	472.417	356.767	230.941	477.75	681.778	476.717	235.856	459.093	-6.12671	7.91e-54	5.42e-50	ASB14
101107641	13.008	0.849627	18.3374	38.6272	2.18066	8.52669	638.104	514.325	475.689	1297.03	741.65	919.801	1848.18	785.82	973.003	-6.07515	3.79e-36	1.11e-32	LOC101107641
101119342	16.9104	7.64664	2.44498	15.2476	5.45166	3.41068	423.306	408.603	561.577	1015.96	388.57	664.249	342.866	407.789	438.537	-5.94498	2.06e-57	2.11e-53	OVAR-DRB1
101109747	41.6255	14.4437	14.6699	36.5941	11.9937	8.52669	921.206	1073.42	1019.92	1417.87	794.43	1351.56	678.524	623.806	887.351	-5.53368	2.15e-66	4.41e-62	LOC101109747
101112325	31.2191	78.1657	68.4595	16.2641	146.105	23.0221	864.586	1119.13	1980.38	607.786	2722.72	2832.28	1222.17	543.351	2031.66	-4.67612	8.56e-25	5.5e-22	PPDPFL
101113467	9.10558	2.54888	4.88996	2.03301	3.271	0.852669	56.6205	94.293	174.254	57.2877	57.33	137.463	37.0666	39.6767	92.5038	-4.5309	3.83e-19	9.26e-17	LOC101113467
101111126	5.20319	2.54888	1.22249	2.03301	1.09033	1.70534	55.7218	124.772	34.6856	94.8827	43.68	28.5996	42.2147	15.4298	27.4085	-4.52829	1.97e-14	1.71e-12	IL7R
443533	98.8606	5.94739	101.467	18.2971	47.9746	1.70534	772.915	756.249	935.686	1203.04	511.42	970.542	2027.34	805.658	887.351	-4.4397	1.34e-16	1.95e-14	NOS1
101110257	9.10558	10.1955	3.66747	13.2146	10.9033	4.26334	88.0763	251.448	212.243	103.834	252.07	227.874	62.8073	210.507	200.996	-4.38367	6.12e-29	9e-26	SPTLC3
101123290	13.008	1.69925	6.11246	2.03301	2.18066	1.70534	43.1394	99.0552	61.1128	168.282	38.22	115.321	72.0739	54.0044	82.2256	-4.27943	4.06e-18	8.2e-16	LOC101123290
101102917	16.9104	11.0451	24.4498	21.3466	9.81299	7.67402	282.204	552.423	241.148	407.279	252.98	365.337	204.896	138.869	169.019	-4.27358	4.8e-34	1.1e-30	PTPRC
443437	6.50399	0.849627	7.33495	11.1815	3.271	0.852669	145.596	92.3881	71.8488	147.695	58.24	102.405	62.8073	78.2513	69.6634	-4.25966	2.12e-22	8.21e-20	CD3E
105610869	293.98	66.2709	404.645	38.6272	221.337	196.967	2923.59	2568.77	4775.88	3482.91	4288.83	3234.52	4302.81	3915.87	5335.53	-4.25044	1.45e-30	2.48e-27	LINGO1
101102561	213.331	46.7295	119.804	374.073	153.737	28.9907	2126.41	2867.84	2902.03	5033.26	2435.16	4142.33	1992.33	2228.51	2864.19	-4.24402	1.52e-25	1.04e-22	CD74
101106528	15.6096	0.849627	2.44498	6.09902	15.2647	1.70534	166.267	241.923	102.405	183.5	50.05	148.533	43.2443	42.9831	73.0894	-4.09894	7.18e-14	5.7e-12	LOC101106528
101122067	214.632	129.143	107.579	95.5514	243.144	40.9281	2582.07	1521.07	2238.88	3338.8	2854.67	2049.95	1721.54	2608.75	2021.38	-4.07327	1.65e-40	6.8e-37	CCDC80
101107592	9.10558	0.849627	20.7823	16.2641	6.54199	4.26334	188.735	212.397	131.31	247.053	137.41	179.901	99.8738	117.928	101.64	-4.06694	4.29e-24	2.45e-21	RAC2
101110464	2.60159	2.54888	8.55744	11.1815	3.271	2.55801	85.3801	73.339	106.534	145.904	53.69	95.9471	65.8961	35.2682	47.9649	-3.96661	2.14e-19	5.72e-17	CTSW
101120875	54.6335	18.6918	15.8924	126.047	35.981	7.67402	257.039	560.996	399.711	1164.55	238.42	481.581	910.19	695.445	700.06	-3.80175	1.62e-15	1.78e-13	LOC101120875
100125622	10.4064	0.849627	1.22249	3.04951	7.63233	1.70534	119.532	82.8635	25.6013	43.8609	15.47	66.4249	54.5702	28.6554	38.8288	-3.72902	2.18e-11	8.95e-10	GNLY
101122940	22.1136	11.0451	11.0024	33.5446	34.8906	11.0847	253.444	500.038	469.908	125.317	153.79	449.291	189.451	189.567	115.344	-3.72651	1.22e-19	3.45e-17	LOC101122940
101102194	5.20319	5.09776	3.66747	38.6272	4.36133	3.41068	85.3801	50.4801	66.0679	174.548	57.33	132.85	94.7257	440.853	78.7996	-3.7004	2.18e-10	7.15e-09	LOC101102194
100302744	525.522	14.4437	310.513	163.657	97.0396	17.906	2215.39	4460.34	1960.56	1190.51	3099.46	2844.28	1339.54	1214.55	3414.65	-3.68435	1.91e-11	7.93e-10	CIB2
101112579	44.2271	22.9399	4.88996	44.7262	21.8066	14.4954	459.255	663.861	280.788	356.258	422.24	288.764	195.629	137.766	137.043	-3.68325	7.82e-19	1.77e-16	LCP1
101106659	13.008	32.2858	12.2249	31.5116	13.084	13.6427	188.735	178.109	174.254	49.2316	276.64	93.1794	739.272	369.214	138.185	-3.65974	1.53e-14	1.37e-12	MAOB
105604728	1.3008	2.54888	9.77993	5.08252	5.45166	1.70534	47.6331	40.0031	49.5509	61.7632	65.52	51.6638	35.0073	29.7575	90.2198	-3.6399	2.41e-17	4e-15	LOC105604728
100568292	3.90239	8.49627	6.11246	3.04951	4.36133	0.852669	9.88612	52.385	10.736	70.7144	24.57	76.5732	36.037	40.7789	164.451	-3.59608	3.26e-09	8.26e-08	DRD1
780509	17993.9	17193.9	2991.44	4941.23	10088.8	804.919	53071.4	67579.5	98960.6	117985	133541	76713.4	107730	182235	140416	-3.59381	6.1e-15	6.06e-13	MB
101113779	59.8367	67.9701	17.1149	13.2146	11.9937	45.1915	272.318	305.738	485.599	327.614	671.58	417.923	448.917	374.725	501.348	-3.55381	2.29e-23	1.15e-20	PPP1R3D
101107435	3.90239	0.849627	11.0024	6.09902	9.81299	4.26334	88.9751	101.913	49.5509	69.8193	59.15	91.3343	38.0962	58.413	55.9591	-3.55059	2.48e-19	6.46e-17	IKZF1
100381267	5.20319	145.286	6.11246	8.13203	5.45166	40.9281	149.191	1829.66	37.989	755.481	294.84	21.2191	503.488	28.6554	39.9708	-3.52714	0.000517993	0.00272875	SERPINE1
443444	9.10558	1.69925	4.88996	7.11553	3.271	2.55801	21.5697	33.3359	64.4162	79.6656	59.15	65.5023	35.0073	70.5364	33.1187	-3.48086	6.81e-15	6.74e-13	PGR
101106056	24.7152	10.1955	1.22249	5.08252	8.72266	9.37936	122.228	103.818	134.613	68.9242	137.41	86.7214	118.407	52.9023	153.031	-3.47706	9.62e-20	2.79e-17	HOXD1
442997	1.3008	0.849627	6.11246	24.3961	9.81299	1.70534	141.102	59.0522	52.8543	153.065	58.24	164.217	26.7703	12.1234	54.8171	-3.44941	4.31e-08	8.18e-07	CXCL10
101108706	20.8128	28.8873	22.0048	17.2806	22.897	61.3922	292.09	279.069	149.479	391.167	376.74	233.41	194.6	122.337	815.404	-3.44713	5.73e-18	1.08e-15	TENT5C
101108832	5.20319	6.79701	2.44498	7.11553	17.4453	7.67402	59.3167	171.442	77.6298	90.4071	55.51	116.244	58.6887	48.4938	89.0778	-3.44375	5.72e-18	1.08e-15	NDNF
106990117	23.4144	9.3459	11.0024	7.11553	8.72266	4.26334	114.14	68.5767	103.231	161.122	67.34	219.571	118.407	70.5364	82.2256	-3.42775	3.05e-19	7.84e-17	LOC106990117
101108913	18.2112	0.849627	6.11246	6.09902	3.271	1.70534	32.3546	14.2868	115.619	108.309	40.04	60.8895	63.8369	79.3535	44.5389	-3.4212	2.6e-10	8.47e-09	CRLF1
101113217	374.63	5.09776	75.7945	105.716	99.2202	96.3516	144.697	1401.06	1709.51	3806.05	756.21	1565.6	2374.32	110.213	172.445	-3.40798	2.01e-05	0.000173512	LOC101113217
114109030	1.3008	1.69925	2.44498	3.04951	15.2647	1.70534	41.3419	45.7178	23.9496	98.4631	9.1	65.5023	33.9777	55.1066	25.1245	-3.3945	5.62e-09	1.34e-07	LOC114109030
101115927	16.9104	22.0903	1.22249	17.2806	17.4453	5.11601	200.419	73.339	118.096	115.47	73.71	252.784	226.518	92.579	100.498	-3.37881	1.95e-15	2.08e-13	LOC101115927
101116069	541.132	335.603	404.645	51.8417	111.214	210.609	260.634	2580.2	520.285	794.866	3346.98	437.297	4137.04	1755.7	11194.1	-3.33384	7.69e-06	7.48e-05	SLC16A6
101115053	14.3088	2.54888	3.66747	20.3301	8.72266	5.11601	45.8356	89.5307	44.5958	209.458	48.23	33.2125	127.674	94.7833	103.924	-3.29392	1.2e-11	5.23e-10	UBE2C
101103538	13.008	5.09776	7.33495	29.4786	7.63233	5.96868	108.747	192.396	85.8882	162.017	83.72	127.314	49.4221	68.3322	106.208	-3.26808	6.86e-16	8.25e-14	IL2RG
101105114	94.9582	3.39851	103.912	211.433	37.0713	47.7495	186.039	501.943	1291.63	271.221	855.4	1611.73	665.139	66.1279	1708.47	-3.25969	6.55e-06	6.49e-05	LOC101105114
101104075	123.576	21.2407	50.1221	27.4456	56.6973	6.82135	167.165	181.919	420.357	356.258	426.79	295.222	465.391	515.798	1248.23	-3.25726	2.16e-11	8.87e-10	WFIKKN2
101105278	6.50399	1.69925	2.44498	8.13203	9.81299	1.70534	80.8864	74.2914	29.7305	58.1828	38.22	42.4381	36.037	16.532	46.8229	-3.25096	4.51e-12	2.23e-10	FYB1
101119593	113.169	145.286	26.8948	3.04951	17.4453	14.4954	364.888	476.227	759.781	379.531	515.97	517.561	771.191	300.882	459.093	-3.24168	4.13e-10	1.29e-08	NT5C1A
114110569	48.1295	0.849627	30.5623	1.0165	37.0713	2.55801	19.7722	15.2393	57.8094	663.284	462.28	348.731	11.3259	56.2087	49.107	-3.22938	0.00151095	0.00670711	IL32
101108762	15.6096	6.79701	13.4474	12.198	17.4453	3.41068	140.203	92.3881	52.8543	139.639	114.66	73.8055	115.318	195.077	18.2724	-3.20929	3.5e-13	2.37e-11	TOP2A
101106877	83.251	6.79701	140.586	5.08252	42.523	4.26334	371.179	369.552	687.932	358.048	531.44	738.055	323.303	179.647	323.192	-3.20399	2.03e-08	4.2e-07	CHRDL2
101109746	9.10558	4.24813	12.2249	39.6437	7.63233	10.232	171.659	155.25	131.31	183.5	117.39	151.301	83.3998	71.6385	75.3735	-3.19658	1.44e-15	1.6e-13	LOC101109746
101103714	49.4303	22.0903	17.1149	18.2971	34.8906	5.11601	177.051	378.124	102.405	248.843	162.89	287.841	211.074	349.376	75.3735	-3.18953	1.01e-14	9.65e-13	LOC101103714
101107064	16.9104	36.534	18.3374	15.2476	20.7163	63.9502	12.5823	540.994	21.4721	691.032	280.28	11.9934	146.207	51.8002	591.568	-3.1852	0.000121386	0.000806078	HSPA6
101111639	6.50399	16.1429	6.11246	19.3136	25.0776	2.55801	28.7596	310.5	69.3713	94.8827	48.23	181.746	144.148	128.949	19.4144	-3.17286	1.11e-08	2.44e-07	CNR1
443019	15.6096	22.0903	4.88996	12.198	9.81299	4.26334	90.7725	116.199	140.394	110.995	62.79	105.173	99.8738	110.213	94.7879	-3.16416	1.68e-23	8.88e-21	QPCT
101104691	3.90239	0.849627	1.22249	11.1815	1.09033	0.852669	5.39243	18.0966	28.0788	85.9315	36.4	21.2191	27.7999	13.2256	15.9883	-3.15314	2.4e-06	2.72e-05	PLD4
101105168	2.60159	2.54888	2.44498	2.03301	1.09033	5.96868	40.4432	33.3359	5.78094	31.3292	34.58	13.8385	28.8296	33.0639	5.71011	-3.14899	8.13e-08	1.4e-06	DIAPH3
114116130	71.5439	28.8873	30.5623	4.06602	46.8843	3.41068	109.646	298.118	279.137	216.619	460.46	228.797	310.947	154.298	350.601	-3.12587	4.74e-11	1.8e-09	RAET1E
101114226	29.9183	23.7896	33.0073	28.4621	51.2456	11.0847	292.989	445.749	306.39	351.782	161.98	319.209	105.022	112.417	183.866	-3.10589	1.39e-17	2.53e-15	LOC101114226
101113622	403.247	26.3384	62.347	27.4456	69.7813	33.2541	536.547	698.149	2477.55	454.721	573.3	972.387	1370.43	633.726	175.871	-3.08358	7.15e-08	1.26e-06	SCN4B
101112127	6.50399	1.69925	6.11246	1.0165	3.271	1.70534	112.342	3.80982	65.242	5.37072	9.1	13.8385	8.23702	20.9405	11.4202	-3.08023	4.99e-05	0.00038012	VWA3B
101119176	7.80478	6.79701	1.22249	4.06602	13.084	5.11601	8.08864	21.9064	42.9441	87.7217	3.64	179.901	17.5037	80.4556	31.9766	-3.05305	5.61e-06	5.69e-05	ACKR4
101122759	1.3008	16.9925	15.8924	8.13203	5.45166	5.11601	2.69621	120.962	14.8653	377.74	8.19	20.2965	62.8073	27.5533	22.8405	-3.04796	9.83e-05	0.000677089	NR4A3
101106106	205.526	62.0228	124.694	131.129	123.208	81.0035	1132.41	1616.31	1029.01	736.683	950.95	1317.43	825.761	513.593	843.955	-3.04341	8.97e-28	1.02e-24	PGM2L1
114114577	10.4064	3.39851	11.0024	14.2311	2.18066	0.852669	37.747	54.2899	61.1128	79.6656	45.5	54.4315	19.5629	68.3322	82.2256	-3.03119	3.37e-11	1.33e-09	GIMAP6
101117706	14.3088	0.849627	4.88996	12.198	2.18066	0.852669	46.7344	105.722	18.9945	26.8536	44.59	50.7413	30.8888	39.6767	49.107	-3.0111	1.88e-08	3.9e-07	LOC101117706
101120304	9.10558	3.39851	4.88996	3.04951	6.54199	4.26334	46.7344	77.1488	35.5115	41.1755	30.94	35.9802	28.8296	22.0426	49.107	-3.01061	1.79e-13	1.28e-11	SASH3
494433	3.90239	19.5414	20.7823	21.3466	21.8066	19.6114	165.368	241.923	141.22	171.863	163.8	117.166	85.4591	100.294	115.344	-3.00774	1.05e-22	4.32e-20	ITGB2
101106525	53.3327	12.7444	45.2322	27.4456	19.626	2.55801	175.254	139.058	234.541	267.641	228.41	180.823	217.251	198.384	267.233	-3.00485	3.15e-15	3.28e-13	RGS14
554318	1.3008	1.69925	7.33495	20.3301	3.271	1.70534	61.1142	158.107	23.1238	44.756	40.95	20.2965	21.6222	29.7575	25.1245	-2.99397	1.13e-06	1.41e-05	CD86
494440	7.80478	19.5414	12.2249	4.06602	13.084	13.6427	38.6457	121.914	47.8992	33.1194	85.54	55.3541	154.444	176.341	103.924	-2.93801	1.21e-11	5.3e-10	SLC4A4
101111757	174.307	66.2709	83.1294	50.8252	149.376	20.4641	210.305	3144.05	792.815	486.945	152.88	700.229	343.895	160.911	216.984	-2.92831	1.91e-05	0.000166261	PDE4B
101103475	10.4064	5.09776	4.88996	3.04951	4.36133	5.96868	46.7344	76.1963	35.5115	22.378	25.48	31.3673	68.985	48.4938	20.5564	-2.91022	2.34e-11	9.55e-10	SNX24
101111069	2.60159	0.849627	1.22249	7.11553	3.271	0.852669	28.7596	27.6212	10.736	21.4829	18.2	17.5288	16.474	17.6341	17.1303	-2.90513	2.5e-08	5.07e-07	LOC101111069
101108705	352.516	104.504	279.95	282.588	311.835	53.7181	2062.6	1507.74	2298.34	1375.8	1421.42	2759.4	1322.04	1004.04	1764.42	-2.903	2.16e-17	3.68e-15	LOC101108705
100169939	297.883	97.7071	178.484	52.8582	19.626	52.0128	476.331	1935.39	694.539	514.694	626.08	771.267	522.021	324.027	1874.06	-2.88749	4.57e-09	1.12e-07	BHLHE40
101123594	3.90239	0.849627	6.11246	9.14854	1.09033	1.70534	30.5571	33.3359	18.9945	58.1828	17.29	26.7545	17.5037	12.1234	31.9766	-2.88738	5.02e-08	9.32e-07	SEMA4A
101106733	7.80478	2.54888	7.33495	5.08252	3.271	1.70534	20.671	19.0491	54.506	27.7487	44.59	26.7545	39.1258	19.8384	41.1128	-2.87931	1.05e-10	3.65e-09	LOC101106733
105612366	2.60159	33.1354	8.55744	2.03301	4.36133	1.70534	64.7091	51.4325	41.2924	90.4071	68.25	73.8055	72.0739	90.3748	35.4027	-2.87151	2.31e-08	4.73e-07	LOC105612366
101105365	27.3167	16.1429	8.55744	1.0165	2.18066	5.96868	42.2407	79.0537	63.5903	85.9315	57.33	68.2701	77.222	84.8641	101.64	-2.86758	3.01e-11	1.2e-09	CACNA2D3
101102448	3.90239	4.24813	1.22249	14.2311	2.18066	4.26334	21.5697	95.2454	28.9047	53.7072	20.02	23.9868	19.5629	37.4725	31.9766	-2.86608	3.97e-08	7.6e-07	C24H16orf54
101107541	1212.34	86.6619	155.256	42.6932	500.463	7.67402	2170.45	2880.22	1736.76	1892.28	2670.85	2615.48	2731.6	2314.48	2818.51	-2.86046	NA	1	LOC101107541
101110318	41.6255	12.7444	35.4522	11.1815	42.523	18.7587	261.533	203.825	198.204	93.9876	135.59	289.686	207.985	106.907	244.393	-2.85555	1.53e-16	2.2e-14	CREG2
101114662	7.80478	5.09776	8.55744	4.06602	3.271	5.11601	26.9621	53.3374	13.2136	73.3998	40.04	15.6837	26.7703	83.762	28.5506	-2.84662	5.01e-09	1.21e-07	EPHB1
114110612	9.10558	11.8948	9.77993	7.11553	2.18066	2.55801	82.6839	66.6718	28.0788	68.0291	40.95	51.6638	31.9184	30.8597	49.107	-2.82474	3.92e-12	1.96e-10	SPN
101104842	5.20319	22.0903	1.22249	12.198	19.626	19.6114	93.4688	143.821	122.226	11.6366	128.31	161.449	45.3036	35.2682	115.344	-2.81915	6.53e-08	1.16e-06	FMO2
101117505	109.267	124.046	84.3519	122.997	256.228	95.4989	865.485	545.756	1598.84	1209.31	435.89	815.55	1102.73	864.071	936.458	-2.81681	3.12e-21	1.09e-18	LOC101117505
101115816	11.7072	2.54888	14.6699	19.3136	3.271	0.852669	95.2662	60.9571	55.3318	51.9169	25.48	81.186	28.8296	63.9236	74.2315	-2.80325	5.83e-09	1.38e-07	LPCAT2
101111187	6.50399	8.49627	6.11246	39.6437	39.252	16.2007	52.1268	187.633	47.0734	147.695	130.13	337.66	95.7553	96.9876	124.48	-2.803	5.63e-09	1.34e-07	STEAP4
443499	2.60159	7.64664	13.4474	3.04951	10.9033	3.41068	44.9369	46.6703	49.5509	68.9242	35.49	58.1218	50.4517	47.3917	21.6984	-2.79898	4.62e-13	3.02e-11	ITGA4
101118410	2.60159	10.1955	12.2249	6.09902	21.8066	0.852669	79.0889	98.1028	60.2869	77.8754	62.79	86.7214	33.9777	22.0426	36.5447	-2.79803	4.68e-09	1.14e-07	PRKCB
443264	15.6096	14.4437	3.66747	5.08252	1.09033	4.26334	23.3672	25.7163	46.2475	72.5047	30.94	111.631	46.3332	48.4938	47.9649	-2.77753	7.83e-09	1.79e-07	LEPR
101104011	9.10558	5.09776	12.2249	19.3136	11.9937	5.11601	98.8612	98.1028	67.7196	85.0364	64.61	57.1992	57.6591	57.3108	49.107	-2.77598	2.58e-17	4.23e-15	DOCK2
101106806	6.50399	4.24813	2.44498	7.11553	7.63233	1.70534	33.2533	66.6718	22.2979	32.2243	15.47	43.3607	16.474	31.9618	37.6867	-2.76942	1.58e-09	4.3e-08	LOC101106806
101109907	29.9183	11.0451	19.5599	70.1388	32.71	7.67402	229.178	209.54	246.929	250.633	149.24	186.359	96.785	188.464	181.582	-2.76736	1.27e-13	9.48e-12	LOC101109907
101123168	18.2112	11.8948	14.6699	21.3466	27.2583	11.0847	137.507	170.489	100.754	144.114	115.57	87.644	82.3702	98.0897	111.918	-2.75669	3.31e-24	1.94e-21	ARHGAP30
101122416	22.1136	13.594	6.11246	13.2146	5.45166	5.96868	66.5066	88.5782	41.2924	50.1267	56.42	123.624	50.4517	160.911	28.5506	-2.75149	1.93e-10	6.44e-09	FAM124B
101107119	228.94	16.1429	44.0097	9.14854	116.666	8.52669	499.698	429.557	499.638	294.494	554.19	571.992	363.458	486.04	532.182	-2.74215	NA	1	LOC101107119
101102702	430.564	452.001	224.938	90.4689	159.189	166.27	971.536	3167.86	1200.78	1465.31	2382.38	2327.64	1034.78	799.045	1756.43	-2.72506	1.43e-13	1.06e-11	MID1IP1
101107410	3.90239	0.849627	7.33495	9.14854	6.54199	8.52669	46.7344	55.2423	23.1238	50.1267	36.4	30.4448	30.8888	38.5746	46.8229	-2.72234	1.95e-12	1.05e-10	SUSD3
101102701	114.47	113	59.9021	67.0893	77.4136	57.1288	548.23	597.189	867.141	512.008	451.36	598.747	399.495	305.29	520.762	-2.71178	1.95e-28	2.36e-25	CEMIP2
101123308	7.80478	2.54888	2.44498	12.198	3.271	3.41068	39.5445	61.9095	32.2081	33.1194	40.04	29.5222	16.474	20.9405	31.9766	-2.70533	9.4e-10	2.66e-08	SLA
101123474	6.50399	7.64664	18.3374	13.2146	4.36133	10.232	85.3801	123.819	56.1577	76.0852	40.04	86.7214	39.1258	18.7362	60.5272	-2.70358	8.03e-11	2.9e-09	EVI2B
101115830	2.60159	18.6918	9.77993	4.06602	5.45166	5.96868	142.001	12.3819	61.1128	31.3292	48.23	45.2058	37.0666	41.881	39.9708	-2.69593	7.79e-08	1.35e-06	CLMN
101116543	144.389	148.685	63.5695	80.3038	66.5103	50.3075	531.154	1607.74	239.496	862	648.83	206.655	429.355	715.283	129.049	-2.69291	1.44e-09	3.96e-08	MXRA5
101113499	16.9104	16.1429	8.55744	13.2146	1.09033	8.52669	100.659	56.1948	51.2026	100.253	55.51	52.5864	90.6072	82.6599	35.4027	-2.69281	9.54e-13	5.72e-11	NOX5
101104163	1.3008	4.24813	1.22249	2.03301	4.36133	7.67402	14.3798	9.52454	14.8653	42.0706	31.85	32.2899	9.26664	28.6554	27.4085	-2.69187	4.76e-07	6.63e-06	SHISA6
101113147	15.6096	6.79701	4.88996	7.11553	10.9033	5.96868	61.1142	68.5767	45.4217	68.0291	40.95	74.728	41.1851	42.9831	41.1128	-2.68628	4.87e-16	6e-14	CYFIP2
101110554	2259.49	722.183	1400.97	1353.98	1345.47	621.596	7156.65	8959.74	7210.48	7087.56	6140.68	13381.9	8193.77	10211.2	5899.69	-2.68423	4.49e-23	2.15e-20	RGS5
101117716	5.20319	1.69925	2.44498	1.0165	2.18066	2.55801	13.4811	42.8604	9.91018	13.4268	21.84	6.45798	8.23702	14.3277	9.13618	-2.66559	1.14e-05	0.000105968	SAMSN1
101106643	35.1215	5.94739	24.4498	25.4126	42.523	0.852669	180.646	80.0062	61.1128	212.143	169.26	52.5864	189.451	284.35	28.5506	-2.65298	1.82e-06	2.14e-05	MKI67
100034665	16.9104	35.6843	35.4522	40.6602	31.6196	11.9374	280.406	374.315	148.653	121.736	98.28	253.706	122.526	149.89	73.0894	-2.65116	2.24e-12	1.19e-10	NOX4
101116808	6.50399	10.1955	9.77993	10.165	9.81299	6.82135	106.051	56.1948	78.4556	34.0145	24.57	64.5798	59.7184	44.0853	33.1187	-2.64743	2.86e-12	1.48e-10	RCAN3
114110633	68.9423	18.6918	97.7993	49.8087	23.9873	27.2854	250.748	262.877	302.261	537.967	158.34	459.439	249.17	298.678	142.753	-2.64112	1.34e-12	7.76e-11	LOC114110633
101112356	7.80478	1.69925	1.22249	18.2971	5.45166	6.82135	18.8735	36.1933	4.95509	34.9097	58.24	26.7545	17.5037	42.9831	143.895	-2.62923	2.55e-05	0.000213954	H1-6
445468	770.072	972.823	146.699	169.756	175.544	715.389	2902.03	3147.86	2605.55	3259.13	3171.35	3210.54	3329.81	3846.44	1861.5	-2.62629	3e-12	1.54e-10	CAV1
101116316	100.161	172.474	97.7993	141.294	86.1363	110.847	531.154	1470.59	606.999	595.254	626.99	688.236	917.398	466.202	583.574	-2.60651	7.12e-23	3.05e-20	CPEB2
101108131	10.4064	7.64664	14.6699	182.971	56.6973	7.67402	153.684	201.92	243.625	352.677	232.96	256.474	108.111	79.3535	894.204	-2.58579	0.000360921	0.0020143	LOC101108131
114113030	49.4303	41.6317	15.8924	11.1815	14.1743	29.8434	57.5192	46.6703	194.074	220.199	145.6	86.7214	233.725	318.516	145.037	-2.57322	2.59e-09	6.73e-08	SOX7
443042	15.6096	22.0903	8.55744	2.03301	4.36133	6.82135	62.0129	34.2884	124.703	61.7632	43.68	54.4315	91.6368	27.5533	28.5506	-2.56474	3.61e-08	6.99e-07	AR
101103712	2.60159	7.64664	2.44498	7.11553	14.1743	1.70534	56.6205	23.8114	17.3428	77.8754	37.31	38.7479	22.6518	25.349	17.1303	-2.56085	3.39e-07	4.94e-06	CD8B
114112057	24.7152	4.24813	13.4474	41.6767	26.168	3.41068	110.545	75.2439	156.911	189.765	65.52	146.688	87.5183	65.0258	97.0719	-2.55672	5.73e-09	1.36e-07	LOC114112057
101110463	252.355	25.4888	101.467	46.7592	99.2202	22.1694	517.673	571.473	543.408	521.855	559.65	506.49	499.369	629.317	381.436	-2.53379	NA	1	RAVER2
101115787	5.20319	0.849627	2.44498	4.06602	3.271	0.852669	25.1647	14.2868	18.1687	6.26584	7.28	20.2965	17.5037	11.0213	17.1303	-2.51953	5.64e-06	5.71e-05	AOAH
101106057	61.1375	81.5642	34.2298	102.667	69.7813	52.0128	322.647	538.137	303.912	343.726	321.23	461.284	313.007	371.418	469.371	-2.51172	4.01e-27	3.75e-24	CLIC2
101109529	1.3008	13.594	1.22249	5.08252	1.09033	4.26334	2.69621	115.247	0.825848	15.217	27.3	16.6062	19.5629	15.4298	19.4144	-2.50929	0.00141537	0.00634172	IL1RL1
443284	2.60159	2.54888	2.44498	6.09902	7.63233	0.852669	27.8609	10.477	14.8653	19.6926	36.4	20.2965	17.5037	35.2682	4.56809	-2.5057	5.21e-06	5.33e-05	ASPM
101104358	7.80478	3.39851	3.66747	9.14854	22.897	1.70534	103.355	77.1488	21.4721	42.9657	32.76	53.509	27.7999	25.349	23.9825	-2.50181	1.4e-06	1.7e-05	SHTN1
101105504	9.10558	5.94739	7.33495	12.198	10.9033	4.26334	61.1142	81.9111	41.2924	55.4974	33.67	72.8829	25.7407	16.532	28.5506	-2.50013	2.09e-09	5.53e-08	RASGRP1
101116564	14.3088	2.54888	4.88996	9.14854	8.72266	8.52669	43.1394	18.0966	52.8543	52.8121	37.31	68.2701	31.9184	41.881	53.6751	-2.49568	7.17e-11	2.65e-09	ADAM22
101105033	23.4144	22.0903	4.88996	2.03301	10.9033	11.0847	62.0129	108.58	44.5958	101.149	81.9	42.4381	64.8665	60.6172	60.5272	-2.48855	2.22e-10	7.28e-09	SLC6A6
443128	6.50399	6.79701	13.4474	7.11553	10.9033	5.96868	44.9369	65.7193	29.7305	40.2804	53.69	60.8895	40.1555	33.0639	52.533	-2.48845	4.61e-14	3.76e-12	HMMR
101114654	41.6255	16.1429	17.1149	26.4291	33.8003	15.348	186.938	69.5292	246.929	153.065	111.02	126.392	94.7257	99.1918	163.309	-2.48533	1.54e-14	1.37e-12	PELI3
101106094	2.60159	5.94739	6.11246	1.0165	3.271	3.41068	31.4558	29.5261	13.2136	23.2731	25.48	13.8385	16.474	12.1234	22.8405	-2.48172	1.05e-07	1.76e-06	NCF2
780511	42.9263	65.4213	61.1246	41.6767	98.1299	41.7808	152.785	318.12	275.833	356.258	273	274.925	569.384	427.627	279.796	-2.4749	2.21e-18	4.68e-16	NTN4
100170113	40.3247	2.54888	22.0048	47.7757	1.09033	5.11601	36.8483	31.431	34.6856	40.2804	273.91	40.593	66.9258	283.248	166.735	-2.45757	0.00029434	0.00170326	CYP1A1
101121539	161.299	105.354	12.2249	277.506	165.731	10.232	137.507	135.249	736.657	637.325	368.55	1005.6	385.081	729.611	1874.06	-2.45187	0.000404715	0.00221	LOC101121539
101121705	5.20319	6.79701	6.11246	27.4456	4.36133	0.852669	52.1268	65.7193	42.1183	42.9657	32.76	40.593	26.7703	51.8002	61.6692	-2.45044	1.14e-07	1.89e-06	JAML
493773	71.5439	4.24813	75.7945	5.08252	13.084	3.41068	74.5953	69.5292	199.855	200.507	155.61	198.352	151.355	91.4769	263.807	-2.44997	1.92e-05	0.000167023	NPPC
101102938	57.2351	11.8948	31.7848	51.8417	92.6783	7.67402	264.229	251.448	275.833	187.975	182.91	184.514	178.125	349.376	187.292	-2.44929	4.55e-10	1.41e-08	TMEM40
114113857	36.4223	22.9399	18.3374	24.3961	13.084	17.906	13.4811	30.4785	48.7251	187.08	105.56	181.746	128.703	324.027	68.5214	-2.44917	1.7e-06	2.02e-05	DIPK1B
101112271	10.4064	17.8422	3.66747	29.4786	7.63233	16.2007	115.038	153.345	58.6352	93.0924	63.7	86.7214	38.0962	39.6767	57.1011	-2.4483	2.34e-09	6.13e-08	CD53
114109630	89.755	86.6619	39.1197	69.1223	14.1743	9.37936	79.0889	59.0522	35.5115	375.95	273	271.235	272.851	643.645	509.342	-2.44685	1.35e-05	0.000122466	LOC114109630
101102047	885.843	2327.13	964.546	1356.02	753.42	1649.06	4839.7	11781.9	8380.71	2594.06	3028.48	6812.24	13821.7	8178.92	5400.62	-2.4451	6.34e-12	3.02e-10	LOC101102047
101118228	6.50399	2.54888	9.77993	10.165	1.09033	2.55801	13.4811	30.4785	28.0788	38.4901	39.13	45.2058	20.5925	11.0213	31.9766	-2.43538	4.2e-07	5.95e-06	XCR1
101123390	16.9104	0.849627	4.88996	8.13203	8.72266	0.852669	60.2154	32.3834	13.2136	43.8609	30.94	42.4381	31.9184	59.5151	3.42607	-2.43153	4.13e-05	0.000324014	BIRC5
101123365	18.2112	3.39851	2.44498	12.198	13.084	11.0847	44.0382	27.6212	53.6801	52.8121	30.94	108.863	25.7407	103.6	36.5447	-2.42767	1.02e-07	1.71e-06	RERGL
101105496	195.12	33.9851	68.4595	110.799	89.4073	27.2854	381.065	372.41	384.845	760.852	433.16	407.775	464.362	709.773	302.636	-2.42701	1.29e-11	5.57e-10	GM2A
100192433	14.3088	6.79701	12.2249	64.0398	10.9033	7.67402	165.368	99.0552	131.31	156.646	39.13	113.476	55.5999	88.1705	83.3676	-2.42397	1.63e-07	2.59e-06	FCGR3A
101114101	950.883	515.723	270.171	297.836	189.718	179.06	1938.58	2106.83	2238.88	2035.5	2531.62	2561.97	1591.8	1832.84	2453.06	-2.42098	1.34e-14	1.24e-12	AHCYL2
101120832	669.911	100.256	363.08	179.921	328.19	19.6114	1210.6	1421.06	1389.08	1348.95	1056.51	1560.06	2218.85	1775.53	1343.02	-2.4208	4.27e-08	8.1e-07	ETNPPL
101117223	94.9582	37.3836	66.0145	20.3301	80.6846	8.52669	301.077	286.689	458.346	183.5	273.91	341.35	167.829	197.282	229.547	-2.41075	6.09e-10	1.82e-08	RNF128
101103719	988.606	1343.26	688.263	121.98	442.675	474.084	2700.71	2549.72	4547.12	4013.72	4068.61	2469.72	3971.27	2994.49	5052.31	-2.41042	1.28e-11	5.56e-10	NFIX
101106853	46.8287	43.331	18.3374	9.14854	15.2647	20.4641	192.33	146.678	122.226	87.7217	111.02	180.823	164.74	59.5151	147.321	-2.40029	7.12e-12	3.37e-10	MFSD4B
101121435	10.4064	2.54888	20.7823	19.3136	28.3486	3.41068	150.089	56.1948	96.6243	37.595	50.96	80.2634	46.3332	39.6767	105.066	-2.39775	2.57e-07	3.87e-06	ASPA
100216432	2.60159	5.09776	1.22249	4.06602	1.09033	2.55801	21.5697	12.3819	3.30339	17.0073	20.93	16.6062	19.5629	19.8384	3.42607	-2.39646	4.93e-05	0.000376387	CDK1
101122425	15.6096	1.69925	169.926	151.459	10.9033	19.6114	101.557	16.1917	413.75	460.091	263.9	261.087	365.518	429.831	600.704	-2.39602	0.002968	0.0117883	HOXC10
101117759	13.008	1.69925	4.88996	4.06602	4.36133	0.852669	28.7596	3.80982	11.5619	10.7414	68.25	12.916	28.8296	46.2895	9.13618	-2.39231	0.000229711	0.00138581	GABRA1
101105654	33.8207	12.7444	1.22249	42.6932	1.09033	1.70534	140.203	91.4356	66.8937	19.6926	197.47	26.7545	53.5406	62.8215	71.9474	-2.39028	0.000246793	0.00146777	CTXN3
101110189	11.7072	1.69925	6.11246	6.09902	78.5039	1.70534	14.3798	12.3819	35.5115	64.4486	92.82	15.6837	101.933	211.609	277.511	-2.38224	0.00697336	0.0241194	LOC101110189
101105363	590.562	807.145	442.542	756.279	306.383	514.159	2625.21	4062.22	2612.16	1924.51	2996.63	3380.29	3879.64	2030.13	3187.38	-2.38039	6.2e-24	3.36e-21	PDE8A
121816061	2.60159	1.69925	11.0024	1.0165	8.72266	2.55801	11.6836	17.1442	23.1238	23.2731	10.01	19.3739	53.5406	49.5959	3.42607	-2.37895	0.000122736	0.000813203	LOC121816061
101103031	374.63	124.895	199.266	135.195	185.357	438.272	561.711	1402.01	749.87	1321.2	1677.13	1205.8	1868.77	1383.18	1189.99	-2.37747	4.6e-14	3.76e-12	AK4
101109225	11516	3229.43	3768.94	1164.91	2983.15	785.308	16930.4	23449.4	13265.6	20287.9	20813.5	17107.2	21550.1	19063.6	29432.2	-2.37081	NA	1	PGM1
101122065	3.90239	6.79701	6.11246	15.2476	17.4453	7.67402	35.9495	60.0046	44.5958	121.736	25.48	38.7479	35.0073	39.6767	43.3969	-2.36935	1.62e-08	3.42e-07	SLC15A3
101110894	803.893	693.295	369.192	735.949	573.515	697.483	2034.74	3475.51	2250.44	2011.33	3770.13	3264.05	3414.24	3236.96	6566.63	-2.36924	2.13e-19	5.72e-17	MAPRE2
101103980	146.99	204.76	42.7872	40.6602	50.1553	117.668	439.483	654.336	463.301	618.528	436.8	503.722	566.295	680.015	319.766	-2.36919	1.26e-12	7.36e-11	TMOD3
443157	10.4064	43.331	12.2249	3.04951	15.2647	12.79	34.152	221.922	52.0285	38.4901	50.05	38.7479	179.155	67.23	75.3735	-2.36562	5.52e-06	5.61e-05	PAPPA
101120029	5.20319	4.24813	6.11246	37.6106	15.2647	3.41068	47.6331	83.816	55.3318	145.009	29.12	57.1992	14.4148	9.91918	111.918	-2.36297	7e-05	0.00050727	LOC101120029
101103398	24.7152	8.49627	24.4498	4.06602	29.439	7.67402	33.2533	62.862	58.6352	108.309	103.74	110.708	89.5776	100.294	82.2256	-2.36188	1.64e-09	4.47e-08	NSG1
101108206	212.03	36.534	78.2394	37.6106	52.336	14.4954	214.798	300.976	219.676	273.907	491.4	332.125	481.866	208.303	778.859	-2.35873	1.45e-07	2.32e-06	TTC7A
101114059	3291.02	3125.78	1257.94	1461.73	2300.6	1470.85	5138.09	9053.08	7698.56	10836.3	14604.6	11954.6	14323.1	7364.44	18073.6	-2.35491	1.68e-15	1.84e-13	ASB2
101119413	67.6415	39.9325	152.811	225.664	37.0713	45.1915	316.356	508.611	333.643	607.786	293.02	377.33	797.961	590.742	494.496	-2.3429	1.07e-09	3.01e-08	NLRC5
114108678	19.512	9.3459	9.77993	19.3136	10.9033	4.26334	51.2281	25.7163	55.3318	44.756	39.13	47.051	85.4591	155.401	46.8229	-2.34177	3.21e-08	6.27e-07	CNTN4
101115038	29.9183	60.3235	11.0024	86.4028	39.252	69.0662	205.811	168.584	219.676	184.395	308.49	321.976	296.533	188.464	370.015	-2.34056	1.64e-12	9.1e-11	UNC93A
105605766	39.0239	76.4664	75.7945	109.782	14.1743	30.6961	197.722	387.649	258.491	170.968	164.71	174.365	642.487	219.324	412.27	-2.3391	6.46e-09	1.51e-07	LOC105605766
101123385	1347.63	2400.2	580.683	1716.88	1189.55	2150.43	1729.17	6786.24	4201.09	10417.4	7777.77	4289.94	6165.41	9612.79	20121.3	-2.33621	8.34e-09	1.89e-07	ABRA
101117761	13.008	9.3459	18.3374	5.08252	10.9033	4.26334	44.9369	30.4785	52.0285	41.1755	62.79	49.8187	54.5702	54.0044	58.2431	-2.33249	5.1e-13	3.25e-11	S1PR5
101119517	33.8207	8.49627	46.4547	81.3203	7.63233	5.11601	121.33	158.107	85.0624	345.516	70.98	192.817	120.466	160.911	117.628	-2.32975	3.35e-06	3.65e-05	LOC101119517
101111729	5.20319	3.39851	1.22249	3.04951	10.9033	3.41068	46.7344	3.80982	35.5115	25.9585	28.21	23.9868	17.5037	5.51066	15.9883	-2.32939	5.37e-05	0.000403322	KCNK2
101107327	48.1295	40.7821	56.2346	103.683	126.479	46.8968	441.28	697.196	359.244	238.102	250.25	412.388	229.607	296.473	246.677	-2.32539	3.48e-13	2.36e-11	SRGN
101108652	11.7072	7.64664	30.5623	16.2641	27.2583	5.96868	50.3293	67.6243	85.8882	123.526	92.82	73.8055	46.3332	92.579	100.498	-2.31928	7.37e-11	2.7e-09	TMEM59L
101104414	2.60159	2.54888	4.88996	12.198	7.63233	3.41068	44.9369	47.6227	29.7305	46.5462	16.38	28.5996	17.5037	11.0213	4.56809	-2.31319	1.91e-05	0.000166631	LOC101104414
101122570	1.3008	4.24813	3.66747	4.06602	7.63233	3.41068	26.9621	49.5276	11.5619	18.7975	18.2	33.2125	10.2963	7.71492	5.71011	-2.31232	3.91e-05	0.000309837	SUCNR1
101121357	11.7072	7.64664	8.55744	13.2146	27.2583	6.82135	98.8612	48.5752	24.7755	49.2316	73.71	70.1152	67.9554	103.6	19.4144	-2.31048	4.2e-08	8e-07	CKAP2
101114488	803.893	626.175	245.721	286.654	319.467	332.541	1350.8	2130.64	2151.34	1411.6	2653.56	1717.82	2409.33	1706.1	3900.01	-2.30909	1.09e-14	1.04e-12	PLCL2
101107462	1047.14	916.747	501.221	552.978	354.358	680.43	1997.89	2291.6	2608.86	5711.76	2683.59	2911.63	4090.71	5470.98	2351.42	-2.30866	4.16e-15	4.25e-13	CDH5
101105089	6.50399	5.09776	1.22249	17.2806	21.8066	6.82135	20.671	84.7684	80.1073	8.9512	12.74	75.6506	24.7111	28.6554	100.498	-2.30726	8.73e-05	0.000612651	FMO1
101103257	195.12	136.79	162.591	107.749	207.163	66.5082	955.359	240.971	660.679	723.257	753.48	262.009	899.894	1237.69	743.457	-2.3033	1.6e-11	6.79e-10	NDUFA3
101109855	344.711	160.579	212.713	330.364	292.209	67.3608	926.599	804.824	1337.87	972.1	1206.66	1155.06	1436.33	1017.27	1484.63	-2.29393	8.71e-16	1.02e-13	LRRC20
101107354	5.20319	3.39851	1.22249	13.2146	13.084	5.11601	35.0508	58.0997	24.7755	24.1682	27.3	34.135	30.8888	36.3703	33.1187	-2.29359	1.53e-08	3.23e-07	VAV1
101120371	22.1136	1.69925	14.6699	13.2146	6.54199	2.55801	39.5445	40.9555	84.2365	42.0706	24.57	101.483	33.9777	38.5746	29.6926	-2.29356	1.98e-06	2.31e-05	CADM2
101117100	9.10558	4.24813	3.66747	5.08252	4.36133	0.852669	22.4685	13.3344	26.4272	24.1682	17.29	39.6704	14.4148	15.4298	20.5564	-2.29281	5.41e-07	7.39e-06	SNX20
101111167	2.60159	0.849627	1.22249	1.0165	4.36133	0.852669	5.39243	4.76227	9.08433	18.7975	5.46	12.916	6.17776	2.20426	12.5622	-2.2916	0.00103452	0.00488091	BLK
443278	1882.25	8.49627	1365.52	87.4193	914.789	5.96868	2689.92	4077.46	3271.19	1335.52	7589.4	4193.07	1653.58	1725.94	4723.41	-2.28916	0.00915213	0.0301446	UCP3
101107103	209.428	214.956	147.921	86.4028	159.189	164.565	903.232	875.305	646.639	381.321	950.95	1486.26	1056.4	279.941	612.124	-2.28714	8.22e-13	4.99e-11	SLC16A10
101104413	11.7072	10.1955	13.4474	14.2311	7.63233	8.52669	12.5823	24.7638	33.0339	117.261	50.96	24.9093	98.8442	61.7194	54.8171	-2.28381	5.4e-07	7.39e-06	MYOCD
101105432	33.8207	10.1955	9.77993	14.2311	37.0713	13.6427	103.355	99.0552	58.6352	205.877	92.82	94.102	90.6072	56.2087	55.9591	-2.28079	1.68e-09	4.56e-08	IRF8
101117676	14.3088	27.1881	23.2273	82.3368	41.4326	29.8434	267.824	213.35	219.676	153.961	174.72	196.507	124.585	162.013	76.5155	-2.27472	2.64e-11	1.06e-09	PKHD1L1
101121802	1057.55	106.203	655.255	544.846	699.993	138.132	3233.66	2498.29	2474.24	2292.4	2167.62	3157.03	1205.69	2915.14	3234.21	-2.27181	5.33e-09	1.28e-07	CMBL
101117971	14.3088	24.6392	20.7823	31.5116	16.355	17.906	160.874	305.738	55.3318	78.7705	92.82	65.5023	50.4517	50.698	50.249	-2.27092	1.22e-07	2.01e-06	LOC101117971
101119307	11.7072	13.594	4.88996	5.08252	1.09033	1.70534	31.4558	33.3359	42.9441	34.9097	16.38	43.3607	27.7999	13.2256	30.8346	-2.26982	1.1e-06	1.38e-05	CFI
101113024	2.60159	4.24813	1.22249	1.0165	7.63233	0.852669	10.7849	27.6212	9.91018	18.7975	9.1	17.5288	12.3555	6.61279	13.7043	-2.2661	6.51e-05	0.00047594	DENND2D
101116099	13.008	6.79701	11.0024	40.6602	19.626	6.82135	61.1142	70.4816	83.4107	165.597	60.97	101.483	32.9481	70.5364	54.8171	-2.26129	6.62e-08	1.18e-06	LOC101116099
101111492	5.20319	2.54888	11.0024	5.08252	1.09033	1.70534	8.98738	18.0966	33.0339	22.378	19.11	28.5996	14.4148	22.0426	17.1303	-2.2592	3.42e-06	3.72e-05	GPR68
101118482	1.3008	10.1955	7.33495	4.06602	2.18066	1.70534	8.08864	23.8114	14.8653	46.5462	13.65	27.677	21.6222	8.81705	29.6926	-2.25756	3.32e-05	0.000268416	CXCR6
101107362	13.008	4.24813	1.22249	6.09902	7.63233	5.11601	36.8483	27.6212	39.6407	28.6438	20.93	47.051	19.5629	22.0426	19.4144	-2.25649	4.33e-08	8.22e-07	METTL24
101111288	18.2112	43.331	6.11246	76.2378	40.3423	14.4954	86.2788	42.8604	178.383	81.4559	201.11	209.423	475.688	74.9449	68.5214	-2.24723	1.87e-05	0.000163342	CA12
101107769	247.152	90.9101	157.701	50.8252	183.176	121.079	504.192	558.138	559.099	849.468	778.96	596.902	654.843	815.577	724.042	-2.2472	1.68e-16	2.37e-14	NKAIN1
443445	66.3407	171.625	29.3398	27.4456	40.3423	36.6648	226.482	286.689	399.711	272.116	312.13	268.467	352.132	239.163	299.21	-2.24587	1.34e-10	4.62e-09	THRB
101104240	109.267	47.5791	95.3543	66.0728	110.124	45.1915	424.204	281.926	299.783	384.006	463.19	424.381	469.51	404.482	197.57	-2.24539	5.13e-18	9.95e-16	TMOD2
101123120	3.90239	1.69925	1.22249	5.08252	3.271	1.70534	12.5823	23.8114	20.6462	5.37072	11.83	12.916	18.5333	6.61279	5.71011	-2.24476	9.01e-05	0.000627851	PCDHB7
101109352	7.80478	2.54888	7.33495	5.08252	7.63233	4.26334	21.5697	9.52454	9.08433	42.0706	19.11	16.6062	39.1258	78.2513	6.85214	-2.23828	7.1e-05	0.000513571	KIF20A
101109540	545.034	165.677	215.158	145.36	186.447	108.289	914.915	770.535	679.673	1450.09	1058.33	1263	1248.94	948.935	1288.2	-2.23471	3.65e-13	2.46e-11	STBD1
101105738	10.4064	31.4362	1.22249	7.11553	7.63233	22.1694	70.1016	65.7193	39.6407	100.253	49.14	71.9603	56.6295	55.1066	69.6634	-2.23409	4.54e-08	8.56e-07	PSD4
101108549	1002.91	295.67	528.116	335.446	618.218	266.033	3682.13	2540.2	2382.57	1663.13	1859.13	2650.54	2131.33	2156.87	2392.54	-2.23299	1.39e-15	1.57e-13	STRADB
101112816	7.80478	14.4437	24.4498	19.3136	19.626	6.82135	45.8356	125.724	52.8543	123.526	50.96	77.4957	60.748	57.3108	53.6751	-2.23257	3.52e-10	1.11e-08	JAK3
101106322	2.60159	5.94739	4.88996	7.11553	10.9033	6.82135	25.1647	19.0491	46.2475	23.2731	17.29	36.9027	22.6518	24.2469	58.2431	-2.23222	8.8e-08	1.5e-06	CNTNAP2
101114004	2.60159	12.7444	4.88996	3.04951	1.09033	2.55801	41.3419	18.0966	17.3428	10.7414	20.93	12.916	28.8296	16.532	28.5506	-2.2316	1.23e-05	0.000112952	SLC4A8
114109639	20.8128	9.3459	19.5599	37.6106	1.09033	10.232	22.4685	24.7638	56.1577	156.646	60.06	60.8895	47.3628	153.196	109.634	-2.22795	2.29e-05	0.000194483	LOC114109639
101102484	29.9183	5.09776	58.6796	21.3466	33.8003	20.4641	164.469	164.775	85.0624	203.192	89.18	186.359	52.511	163.115	69.6634	-2.2271	4.76e-08	8.91e-07	ERAP2
101117496	433.166	51.8272	155.256	82.3368	257.318	17.0534	619.23	1672.51	634.252	399.223	584.22	1290.67	526.139	347.171	858.801	-2.21527	8.83e-06	8.46e-05	ASB4
101119039	31.2191	40.7821	13.4474	17.2806	7.63233	14.4954	139.304	85.7209	141.22	135.163	68.25	132.85	73.1035	49.5959	45.6809	-2.21525	5.63e-09	1.34e-07	NAPEPLD
101114326	33.8207	28.0377	30.5623	75.2213	61.0586	25.5801	215.697	330.502	155.26	271.221	173.81	178.978	133.852	152.094	153.031	-2.21195	7.56e-14	5.95e-12	CORO1A
101113667	15.6096	7.64664	9.77993	4.06602	9.81299	4.26334	39.5445	87.6258	24.7755	46.5462	30.94	33.2125	13.3852	49.5959	22.8405	-2.21137	5.23e-07	7.2e-06	CHST11
114118746	836.413	523.37	89.2419	39.6437	107.943	202.083	956.257	1581.07	1157.84	1216.47	1205.75	1286.06	2103.53	1826.23	1151.16	-2.21063	1.99e-06	2.32e-05	LOC114118746
101118760	15.6096	1.69925	14.6699	5.08252	22.897	2.55801	41.3419	97.1503	62.7645	63.5535	19.11	51.6638	19.5629	37.4725	31.9766	-2.20923	1.33e-05	0.000120686	TMEFF2
101116705	156.096	59.4739	47.6772	53.8747	106.853	46.8968	257.938	1058.18	337.772	322.243	250.25	379.176	145.177	319.618	140.469	-2.18823	1.06e-07	1.77e-06	IL33
101115125	94.9582	47.5791	50.1221	66.0728	63.2393	40.9281	201.317	197.158	366.677	255.109	235.69	338.583	298.592	268.92	286.648	-2.17918	6.7e-23	2.93e-20	TMEM150C
101119925	22.1136	5.94739	13.4474	9.14854	16.355	5.11601	40.4432	46.6703	55.3318	74.2949	51.87	52.5864	39.1258	74.9449	39.9708	-2.17903	7.91e-11	2.87e-09	VAT1L
101115877	2.60159	4.24813	3.66747	11.1815	7.63233	2.55801	63.8104	60.0046	15.6911	16.1122	23.66	6.45798	6.17776	13.2256	11.4202	-2.17881	0.000348146	0.00195788	RBM47
101108373	6.50399	12.7444	4.88996	1.0165	1.09033	3.41068	36.8483	19.0491	34.6856	21.4829	19.11	20.2965	16.474	23.1448	12.5622	-2.17778	6.74e-06	6.66e-05	BARD1
101122784	10.4064	5.94739	3.66747	20.3301	15.2647	4.26334	37.747	27.6212	53.6801	70.7144	51.87	34.135	28.8296	31.9618	66.2373	-2.17324	5.51e-08	1.01e-06	RASAL3
101104231	18.2112	8.49627	13.4474	15.2476	34.8906	13.6427	102.456	57.1473	52.8543	128.897	53.69	87.644	66.9258	92.579	54.8171	-2.17252	6.53e-11	2.45e-09	CADPS2
443449	270.566	17.8422	88.0194	33.5446	54.5166	11.9374	444.875	203.825	479.818	166.492	290.29	704.842	248.14	249.082	409.986	-2.16799	2.34e-05	0.000198292	MSTN
101121292	31.2191	22.9399	17.1149	19.3136	16.355	17.0534	94.3675	151.44	113.141	72.5047	73.71	75.6506	97.8146	77.1492	73.0894	-2.16534	2.01e-16	2.72e-14	PTPRJ
101102253	623.082	572.648	523.226	207.367	356.539	486.874	1484.72	1799.19	1644.26	4970.6	719.81	2536.14	2187.96	2756.43	519.62	-2.16412	2.48e-08	5.03e-07	RFLNB
101115012	75.4462	33.1354	119.804	111.815	79.5943	75.8875	281.305	298.118	189.119	503.952	311.22	300.757	225.488	590.742	620.118	-2.16138	9.67e-12	4.35e-10	ASS1
101108806	55.9343	16.9925	15.8924	35.5776	58.8779	37.5174	116.836	84.7684	164.344	264.06	182	140.23	228.577	119.03	172.445	-2.15802	3.23e-11	1.28e-09	ING2
105605730	62.4383	32.2858	11.0024	93.5184	54.5166	17.0534	250.748	140.011	331.991	148.59	74.62	347.808	145.177	98.0897	267.233	-2.15333	5.38e-07	7.37e-06	LOC105605730
101111044	41723.1	5280.43	16497.5	2031.99	9344.15	3430.29	48939	57799.7	43025.1	50789.1	60088.2	50008.7	52881.7	44623.1	113188	-2.15009	NA	1	MYBPC2
101120694	6.50399	2.54888	1.22249	18.2971	8.72266	5.11601	71.899	33.3359	14.8653	22.378	33.67	16.6062	21.6222	49.5959	18.2724	-2.14896	2.86e-05	0.000235731	CCNB1
101103861	26.0159	18.6918	2.44498	2.03301	2.18066	5.96868	35.0508	55.2423	51.2026	46.5462	45.5	23.9868	25.7407	70.5364	25.1245	-2.14819	1.91e-05	0.000166581	CPXM2
101104343	179.51	112.151	92.9093	185.004	202.802	69.0662	215.697	1658.22	194.9	972.995	297.57	385.634	650.724	806.76	383.72	-2.14158	5.34e-07	7.33e-06	PTGER4
100216462	381.134	502.129	394.865	227.697	616.038	219.136	2485.01	2486.86	1644.26	1023.12	2388.75	1896.8	1290.12	1265.25	992.418	-2.13993	1.07e-13	8.09e-12	FN1
101107556	66.3407	6.79701	7.33495	38.6272	38.1616	5.96868	73.6965	82.8635	169.299	162.912	47.32	129.16	63.8369	120.132	219.268	-2.13657	1.36e-05	0.000123334	MKRN2OS
101110539	7.80478	17.8422	9.77993	5.08252	9.81299	12.79	42.2407	82.8635	33.0339	41.1755	34.58	62.7346	64.8665	16.532	43.3969	-2.13519	2.77e-08	5.54e-07	LOC101110539
101110118	6124.15	6057.84	2112.46	600.754	1421.79	1978.19	10914.3	13819.2	12101.2	9701.31	12653.6	13973.2	22410.9	13077.9	11744.6	-2.13331	2.74e-08	5.49e-07	PDHA1
101103901	102.763	39.0828	73.3495	97.5844	94.8589	29.8434	159.975	178.109	447.61	405.489	301.21	331.202	288.296	327.333	415.696	-2.12738	4.37e-12	2.17e-10	PAPLN
101105669	16.9104	12.7444	6.11246	5.08252	25.0776	24.7274	85.3801	101.913	42.9441	24.1682	20.02	91.3343	46.3332	123.439	59.3852	-2.12293	2.7e-06	3.01e-05	PCDH17
101108787	93.6574	38.2332	63.5695	32.5281	107.943	19.6114	345.115	220.017	320.429	207.668	262.08	320.131	246.081	166.422	215.842	-2.12065	3.31e-11	1.31e-09	LOC101108787
101115757	251.054	31.4362	237.163	80.3038	126.479	35.8121	894.244	803.871	531.021	428.762	396.76	691.926	409.792	298.678	500.206	-2.12038	1.88e-07	2.94e-06	AGTPBP1
101122274	39.0239	33.9851	34.2298	47.7757	54.5166	23.0221	140.203	173.347	199.029	86.8266	154.7	226.029	182.244	168.626	175.871	-2.11634	4.38e-18	8.74e-16	LOC101122274
101105277	11.7072	4.24813	8.55744	35.5776	37.0713	4.26334	104.254	100.008	61.1128	110.995	51.87	83.9537	55.5999	27.5533	60.5272	-2.11496	5.22e-06	5.34e-05	LCP2
101114021	7.80478	2.54888	8.55744	23.3796	23.9873	6.82135	113.241	41.908	53.6801	67.134	30.03	50.7413	20.5925	38.5746	55.9591	-2.11342	3.4e-06	3.7e-05	RNASE6
101123642	9.10558	1.69925	2.44498	45.7427	6.54199	2.55801	44.0382	38.0982	26.4272	112.785	14.56	25.8319	38.0962	116.826	23.9825	-2.10936	0.00103191	0.00487082	EPSTI1
105607156	9.10558	5.09776	1.22249	12.198	2.18066	2.55801	13.4811	23.8114	27.253	39.3853	2.73	23.0642	8.23702	31.9618	37.6867	-2.101	0.000285789	0.00166079	BATF2
443295	1361.93	830.085	2425.42	3472.38	1948.42	1224.43	8448.14	10228.4	6109.63	9851.69	6976.97	10339.2	6721.41	6979.8	6793.89	-2.1006	7.94e-15	7.74e-13	B2M
101104244	3.90239	11.0451	4.88996	10.165	10.9033	2.55801	14.3798	30.4785	19.8204	21.4829	21.84	18.4514	41.1851	71.6385	43.3969	-2.09923	5.8e-06	5.84e-05	FAM162B
101114153	338.207	146.136	102.689	353.743	142.834	82.7089	512.281	854.351	777.949	871.846	758.03	1537	540.554	1086.7	528.756	-2.09514	8e-10	2.3e-08	TNFSF10
101108953	594.464	1372.15	372.86	1357.03	540.805	343.626	1214.2	6875.77	1407.25	1555.72	3435.25	2539.83	3499.7	2658.34	6157.79	-2.09409	4.3e-07	6.07e-06	PDE4D
101122835	29.9183	3.39851	44.0097	10.165	15.2647	10.232	74.5953	36.1933	144.523	100.253	54.6	79.3409	56.6295	54.0044	110.776	-2.09321	1.63e-06	1.95e-05	ADAMTSL1
101108935	744.056	1605.79	722.492	1328.57	616.038	1377.06	3692.02	6381.44	5887.47	2263.76	3898.44	4654.36	6156.14	2239.53	5760.36	-2.09305	9.89e-13	5.88e-11	LOC101108935
101119706	13.008	9.3459	7.33495	21.3466	23.9873	4.26334	62.9117	174.299	23.1238	72.5047	67.34	44.2833	25.7407	12.1234	22.8405	-2.0927	8.69e-05	0.000610365	LOC101119706
101123443	6.50399	2.54888	2.44498	19.3136	9.81299	1.70534	50.3293	35.2408	22.2979	40.2804	12.74	54.4315	29.8592	6.61279	17.1303	-2.09219	0.000172267	0.0010841	ARHGAP15
101116085	153.494	54.3761	127.139	448.278	152.647	25.5801	524.863	905.784	312.997	1124.27	306.67	571.992	1059.49	943.425	391.714	-2.09089	6.19e-06	6.18e-05	LOC101116085
101105506	2.60159	22.0903	14.6699	35.5776	30.5293	15.348	211.203	118.104	52.0285	48.3365	75.53	57.1992	65.8961	91.4769	54.8171	-2.08775	1.02e-06	1.29e-05	IQGAP2
101123140	561.944	339.851	420.537	326.298	437.223	344.478	1119.83	2073.49	1847.42	2304.04	1329.51	1341.41	1914.08	1676.34	1861.5	-2.08659	7.44e-27	6.37e-24	TGM2
101102192	270.566	350.896	198.044	252.093	260.589	82.7089	655.18	1380.11	1092.6	624.793	1168.44	1491.79	1278.8	574.21	736.605	-2.08503	3.75e-12	1.89e-10	CPEB3
101101855	40.3247	4.24813	11.0024	5.08252	6.54199	3.41068	29.6584	61.9095	29.7305	37.595	80.08	37.8253	36.037	38.5746	85.6517	-2.0839	2.34e-05	0.000198292	FBXO15
443460	7.80478	5.09776	8.55744	8.13203	16.355	0.852669	31.4558	129.534	9.91018	17.9024	33.67	19.3739	18.5333	5.51066	28.5506	-2.08254	0.000846029	0.00413092	PTGS2
100171394	2044.85	490.235	2669.92	1387.53	1141.58	1090.56	2.69621	2199.22	7048.62	15216.1	9333.87	8837.28	8219.51	4943.06	22.8405	-2.07634	0.0316201	0.0825775	OVAR
101118600	3.90239	11.8948	7.33495	1.0165	2.18066	0.852669	16.1773	24.7638	14.0394	44.756	22.75	11.9934	11.3259	16.532	10.2782	-2.07624	0.000211322	0.00129424	REL
101112005	1127.79	681.401	946.208	235.829	499.372	266.033	2002.39	1625.84	3061.42	2896.61	3276	2204.02	3850.81	1619.03	3084.6	-2.0684	2.78e-10	8.96e-09	CCDC88C
780472	45.5279	25.4888	90.4643	204.317	90.4976	28.9907	656.977	431.462	331.991	303.446	267.54	314.596	203.866	228.141	306.062	-2.0658	1.71e-07	2.7e-06	CTSS
101110236	39.0239	11.8948	28.1173	7.11553	18.5357	9.37936	61.1142	129.534	98.276	88.6168	86.45	36.9027	66.9258	68.3322	63.9533	-2.06131	1.86e-08	3.88e-07	ARSI
101117586	111.869	118.948	96.5768	130.113	242.054	82.7089	249.849	360.98	424.486	489.63	686.14	1196.57	507.606	813.373	158.741	-2.05877	2.81e-08	5.62e-07	MMRN1
101111884	13.008	10.1955	3.66747	6.09902	10.9033	7.67402	86.2788	29.5261	29.7305	29.5389	20.93	42.4381	19.5629	33.0639	29.6926	-2.05704	5.84e-07	7.88e-06	ADGRL3
541609	22.1136	4.24813	30.5623	2.03301	6.54199	2.55801	48.5319	14.2868	189.945	17.0073	22.75	72.8829	6.17776	6.61279	38.8288	-2.05172	0.00437883	0.0163975	GLP1R
101110839	9.10558	0.849627	2.44498	1.0165	4.36133	3.41068	26.0634	10.477	8.25848	4.4756	34.58	9.22568	11.3259	7.71492	14.8463	-2.04894	0.000872922	0.00423508	KCTD16
101105462	9.10558	10.1955	15.8924	22.3631	21.8066	1.70534	87.1776	57.1473	61.1128	42.9657	50.96	64.5798	30.8888	46.2895	57.1011	-2.04843	5.4e-08	9.93e-07	ABAT
101121462	119.673	5.94739	83.1294	5.08252	85.0459	1.70534	186.039	90.4832	502.942	327.614	83.72	218.649	320.214	91.4769	34.2607	-2.04516	0.00952672	0.0311538	SLC6A1
101103617	104.064	111.301	57.4571	23.3796	44.7036	103.173	209.406	258.115	337.772	322.243	266.63	305.37	434.503	364.806	253.529	-2.04431	3.43e-12	1.73e-10	SHE
101105836	188.616	61.1731	118.582	238.878	186.447	73.3295	230.077	374.315	965.417	773.383	395.85	770.345	444.799	598.457	792.564	-2.04115	3.44e-09	8.63e-08	MYOC
101117101	94.9582	24.6392	72.127	32.5281	219.157	38.3701	6.29117	1461.06	19.8204	1048.18	86.45	10.1483	48.3925	45.1874	239.825	-2.03744	0.045524	0.110615	FOSB
100125611	74.1455	17.8422	55.0121	25.4126	76.3233	23.8747	97.0637	372.41	203.985	109.205	192.92	190.049	152.385	159.809	188.434	-2.03721	1.46e-08	3.11e-07	SLIT2
101122879	96.259	11.8948	63.5695	15.2476	19.626	6.82135	74.5953	172.394	56.1577	292.704	148.33	132.85	125.615	57.3108	240.967	-2.03534	6.74e-05	0.000490828	VSTM2L
101118337	143.088	252.339	29.3398	128.08	74.1426	86.1196	842.118	1690.61	120.574	214.829	837.2	91.3343	338.747	201.69	49.107	-2.03526	0.00354463	0.013739	TNC
101114507	5.20319	1.69925	7.33495	23.3796	11.9937	2.55801	81.7852	48.5752	15.6911	41.1755	31.85	25.8319	18.5333	31.9618	22.8405	-2.03371	8.08e-05	0.000573365	BIN2
101113578	11.7072	2.54888	8.55744	2.03301	6.54199	3.41068	17.9748	29.5261	22.2979	34.0145	13.65	43.3607	4.11851	26.4512	14.8463	-2.03008	8.88e-05	0.000621076	IRAG2
101109224	282.273	43.331	102.689	60.9902	187.537	30.6961	456.559	354.313	464.127	533.491	537.81	546.16	529.228	616.091	280.938	-2.02993	1.27e-07	2.07e-06	CDKN2C
101107664	10.4064	6.79701	4.88996	23.3796	6.54199	2.55801	44.0382	39.0506	41.2924	35.8048	33.67	26.7545	40.1555	33.0639	37.6867	-2.02797	6.81e-08	1.2e-06	FGD3
101115580	176.908	80.7145	278.728	532.648	80.6846	126.195	567.104	741.962	591.307	1853.79	730.73	817.395	781.487	914.769	795.99	-2.02664	1.28e-07	2.08e-06	TAP1
101104350	1.3008	12.7444	3.66747	23.3796	11.9937	5.11601	35.0508	22.8589	61.1128	35.8048	35.49	52.5864	8.23702	38.5746	69.6634	-2.02468	4.92e-05	0.000376032	GXYLT2
101103741	256.257	328.806	299.51	419.816	311.835	240.453	150.988	1486.78	462.475	1367.74	1460.55	348.731	1690.65	1043.72	3319.86	-2.02436	7.29e-06	7.15e-05	METRNL
101105303	16.9104	16.1429	6.11246	33.5446	19.626	11.9374	99.7599	130.486	50.3768	42.0706	64.61	56.2767	63.8369	63.9236	66.2373	-2.02344	4.9e-09	1.19e-07	SYK
101113636	10.4064	5.09776	13.4474	4.06602	21.8066	5.96868	27.8609	12.3819	79.2815	108.309	39.13	61.8121	8.23702	5.51066	23.9825	-2.02177	0.000733226	0.00366199	LOC101113636
101104667	13.008	0.849627	8.55744	9.14854	9.81299	4.26334	38.6457	32.3834	27.253	25.9585	30.03	32.2899	32.9481	40.7789	9.13618	-2.02144	2.2e-06	2.52e-05	SCG3
101121153	3.90239	2.54888	14.6699	5.08252	1.09033	5.96868	14.3798	20.0015	12.3877	29.5389	31.85	27.677	20.5925	29.7575	12.5622	-2.02116	1.78e-05	0.000156801	SUSD1
114116651	2.60159	4.24813	1.22249	2.03301	2.18066	0.852669	4.49369	6.66718	10.736	2.68536	8.19	27.677	4.11851	11.0213	4.56809	-2.01627	0.00355599	0.01377	AMER2
101106545	67.6415	62.8724	23.2273	5.08252	5.45166	43.4861	91.6713	111.437	146.175	203.192	107.38	166.062	106.052	257.899	69.6634	-2.01412	1.51e-05	0.000134389	NEURL1B
101120455	96.259	20.391	59.9021	133.162	54.5166	31.5487	216.596	210.492	181.687	202.297	355.81	266.622	147.237	196.179	614.408	-2.01373	1.9e-07	2.96e-06	LOC101120455
101122360	2.60159	3.39851	8.55744	9.14854	9.81299	1.70534	37.747	40.0031	18.9945	22.378	21.84	22.1416	16.474	17.6341	12.5622	-2.01347	7.71e-06	7.48e-05	BANK1
101104560	2.60159	14.4437	1.22249	16.2641	4.36133	15.348	25.1647	91.4356	30.5564	54.6023	31.85	17.5288	22.6518	19.8384	41.1128	-2.0075	7.73e-05	0.000552681	PTAFR
101113656	504.709	338.151	777.504	436.08	478.656	295.876	1738.16	1505.83	1479.09	2861.7	1650.74	1858.98	2360.94	2041.15	1557.72	-2.0073	7.3e-19	1.67e-16	ITGA6
101112891	26.0159	45.8798	13.4474	258.192	66.5103	5.96868	226.482	167.632	200.681	452.93	246.61	228.797	84.4294	135.562	758.303	-2.0021	0.000733253	0.00366199	LOC101112891
100505388	35.1215	70.519	2.44498	67.0893	21.8066	38.3701	279.508	225.732	156.911	77.8754	115.57	141.153	142.089	149.89	132.475	-2.00185	1.65e-06	1.97e-05	MRC1
101108320	107.966	146.136	45.2322	42.6932	26.168	78.4455	275.913	235.256	247.755	297.18	333.97	250.939	523.051	354.886	167.877	-2.00087	2.73e-09	7.06e-08	DGKH
101123247	53.3327	33.9851	88.0194	35.5776	34.8906	13.6427	91.6713	140.011	153.608	307.921	67.34	135.618	323.303	202.792	125.622	-2.00008	3.11e-07	4.56e-06	LOC101123247
101121640	66.3407	77.316	90.4643	64.0398	61.0586	70.7715	213.9	404.793	226.282	570.191	194.74	231.565	282.118	301.984	153.031	-1.99986	3.87e-13	2.6e-11	LRRC8C
101107022	679.016	853.025	498.776	328.331	617.128	968.632	2239.66	3756.48	2270.26	1835.89	2514.33	3563.88	2647.17	1759	3089.17	-1.99978	5.02e-16	6.11e-14	G3BP2
101104752	13.008	13.594	1.22249	7.11553	9.81299	0.852669	26.9621	15.2393	28.0788	17.0073	30.03	14.7611	62.8073	41.881	36.5447	-1.99899	7.19e-05	0.000518871	PNMA1
101118470	9.10558	11.0451	11.0024	7.11553	5.45166	6.82135	44.9369	19.0491	43.77	22.378	36.4	33.2125	29.8592	49.5959	22.8405	-1.99884	1.81e-08	3.79e-07	LOC101118470
101112273	7.80478	13.594	17.1149	28.4621	7.63233	5.96868	60.2154	86.6733	57.8094	76.9803	46.41	49.8187	24.7111	23.1448	55.9591	-1.99699	4.47e-07	6.28e-06	PIK3AP1
101106776	2.60159	6.79701	4.88996	1.0165	1.09033	3.41068	23.3672	19.0491	10.736	8.9512	22.75	6.45798	8.23702	2.20426	18.2724	-1.99593	0.000927808	0.0044645	LOC101106776
101101872	1187.63	480.039	473.104	520.45	423.049	357.268	3830.42	3430.74	1417.98	1659.55	1934.66	2428.2	1752.43	1589.27	2513.59	-1.99448	1.33e-11	5.73e-10	CTNNAL1
101111553	70.2431	51.8272	39.1197	63.0233	62.1489	43.4861	247.153	216.207	201.507	216.619	178.36	237.1	191.511	285.452	190.718	-1.99411	2.99e-27	2.93e-24	APH1B
101117728	1.3008	1.69925	4.88996	3.04951	1.09033	3.41068	8.08864	11.4295	24.7755	8.05608	10.01	9.22568	4.11851	4.40853	11.4202	-1.99297	0.000958522	0.00459402	TAL2
105610645	2.60159	2.54888	19.5599	7.11553	18.5357	9.37936	54.823	64.7669	34.6856	54.6023	58.24	31.3673	15.4444	19.8384	19.4144	-1.99291	3.17e-05	0.00025816	PARVG
101120614	1.3008	4.24813	7.33495	37.6106	1.09033	3.41068	39.5445	82.8635	27.253	68.0291	30.03	16.6062	16.474	28.6554	18.2724	-1.98613	0.00152766	0.00676817	MS4A8
101103979	589.261	79.8649	503.666	180.938	323.829	166.27	1353.5	1572.5	1704.55	947.036	852.67	1137.53	717.65	655.768	1995.11	-1.9853	1.17e-07	1.93e-06	BTC
101116598	24.7152	6.79701	6.11246	5.08252	10.9033	7.67402	31.4558	15.2393	24.7755	61.7632	30.94	23.0642	32.9481	62.8215	74.2315	-1.98072	9.14e-06	8.7e-05	INSC
101104826	16.9104	11.8948	13.4474	14.2311	11.9937	17.906	85.3801	100.008	56.9835	69.8193	45.5	42.4381	32.9481	39.6767	36.5447	-1.97855	1.78e-09	4.8e-08	MYO1F
101109960	1.3008	5.09776	7.33495	14.2311	3.271	5.11601	21.5697	15.2393	29.7305	21.4829	32.76	37.8253	9.26664	20.9405	27.4085	-1.97616	1.26e-05	0.000115018	LRRC4
101109437	9.10558	4.24813	4.88996	16.2641	4.36133	11.0847	43.1394	90.4832	18.1687	31.3292	14.56	35.9802	18.5333	14.3277	28.5506	-1.97454	5.81e-05	0.000431785	TFEC
101119069	502.108	1736.64	216.381	175.855	684.729	181.618	506.888	2822.12	1567.46	2399.82	2019.29	1439.21	4464.46	2787.29	2535.29	-1.96884	3.33e-05	0.000268946	TP53INP2
106990977	209.428	95.1582	37.8972	30.4951	92.6783	76.7402	170.76	243.828	646.639	209.458	284.83	197.43	554.969	306.393	540.177	-1.95742	1.08e-06	1.36e-05	AJM1
101115139	126.177	107.053	84.3519	94.5349	69.7813	86.1196	242.659	386.696	254.361	371.475	364	233.41	402.584	583.028	469.371	-1.95689	7.41e-17	1.12e-14	MYO1D
101121425	186.014	166.527	161.369	366.958	163.55	126.195	724.383	1334.39	757.303	528.121	719.81	1250.08	725.887	313.005	436.253	-1.95139	7.6e-10	2.21e-08	NEDD4
101123609	26.0159	4.24813	41.5647	36.5941	18.5357	0.852669	169.861	46.6703	81.759	63.5535	95.55	101.483	61.7776	37.4725	74.2315	-1.94797	0.000118718	0.000792968	BOLL
101119857	18.2112	29.7369	20.7823	17.2806	9.81299	9.37936	56.6205	35.2408	52.8543	28.6438	58.24	80.2634	194.6	58.413	43.3969	-1.94439	4.07e-06	4.32e-05	HPCAL4
101110218	6.50399	3.39851	4.88996	18.2971	11.9937	10.232	27.8609	138.106	8.25848	38.4901	19.11	13.8385	21.6222	39.6767	12.5622	-1.94258	0.000911105	0.00439486	PLEK
101117513	130.08	199.662	72.127	230.746	121.027	72.4769	488.015	550.519	613.605	557.659	466.83	646.72	453.036	698.751	291.216	-1.94209	1.36e-12	7.85e-11	CD109
101121007	33.8207	19.5414	36.6747	31.5116	28.3486	10.232	95.2662	60.0046	121.4	124.422	119.21	119.934	60.748	116.826	86.7937	-1.93193	2.68e-11	1.08e-09	ARHGEF37
101121228	3.90239	1.69925	9.77993	12.198	4.36133	9.37936	26.0634	28.5736	21.4721	48.3365	24.57	17.5288	11.3259	30.8597	27.4085	-1.9316	9.3e-06	8.84e-05	SEPTIN1
101123195	80.6494	24.6392	55.0121	57.9407	70.8716	4.26334	79.9877	106.675	152.782	201.402	185.64	216.804	133.852	273.329	319.766	-1.93098	5.94e-06	5.97e-05	ALPL
100127220	42.9263	36.534	37.8972	54.8912	34.8906	40.0754	113.241	59.0522	159.389	421.601	121.94	108.863	148.266	166.422	114.202	-1.93073	3.08e-08	6.06e-07	SNAI2
101108738	122.275	64.5716	133.252	29.4786	86.1363	40.0754	208.507	340.979	307.216	371.475	315.77	312.751	313.007	239.163	288.932	-1.92715	1.9e-11	7.91e-10	SLC9A2
100302103	91.0558	67.1205	74.572	109.782	89.4073	55.4235	254.343	391.459	191.597	337.46	354.9	239.868	308.888	458.487	237.541	-1.92708	5.52e-17	8.47e-15	LYN
101103099	39.0239	36.534	17.1149	90.4689	52.336	42.6334	140.203	140.963	188.293	169.178	177.45	171.598	200.777	155.401	245.535	-1.925	1.53e-12	8.67e-11	VWA7
101106765	170.404	24.6392	97.7993	318.166	65.4199	11.9374	231.874	80.0062	787.859	312.397	507.78	286.919	265.644	281.044	1155.73	-1.9219	0.000702119	0.00353051	DDC
101122283	153.494	72.2183	69.682	73.1883	127.569	46.0441	239.963	443.844	217.198	163.807	331.24	490.806	300.651	536.738	340.323	-1.91806	5.2e-10	1.59e-08	PTGDR
101115295	18.2112	9.3459	13.4474	25.4126	6.54199	15.348	42.2407	68.5767	31.3822	77.8754	33.67	45.2058	73.1035	63.9236	62.8112	-1.91517	1.17e-08	2.54e-07	RAB29
101113655	7.80478	5.09776	4.88996	8.13203	17.4453	5.11601	27.8609	18.0966	51.2026	20.5877	33.67	32.2899	23.6814	34.1661	28.5506	-1.9088	6.88e-07	9.08e-06	HEPH
101110769	1332.02	1122.36	380.195	438.113	432.862	737.559	3516.76	3603.13	2471.76	1932.56	2105.74	3324.01	3046.67	2055.48	2940.71	-1.90717	2.84e-11	1.13e-09	PKIA
101103047	37.7231	14.4437	37.8972	32.5281	37.0713	5.96868	116.836	79.0537	96.6243	130.687	95.55	76.5732	99.8738	85.9663	138.185	-1.90694	2.71e-09	7.03e-08	GALNT12
101119865	26.0159	5.94739	26.8948	12.198	16.355	2.55801	54.823	20.954	129.658	46.5462	30.03	120.856	18.5333	33.0639	43.3969	-1.90597	0.000253326	0.00150055	ATRNL1
114116333	1172.02	60.3235	457.212	206.35	464.482	36.6648	1340.02	2741.16	1358.52	1441.14	1025.57	1532.39	533.347	843.131	2648.35	-1.90585	0.000320871	0.00183204	LOC114116333
101109311	137.885	98.5567	33.0073	45.7427	152.647	23.8747	334.331	368.6	313.822	230.941	189.28	270.313	400.525	179.647	470.513	-1.9052	2.76e-07	4.13e-06	DPYD
114116340	10.4064	12.7444	15.8924	13.2146	35.981	15.348	42.2407	34.2884	54.506	182.604	46.41	62.7346	49.4221	66.1279	42.2548	-1.90389	3.26e-06	3.57e-05	LY6E
101108113	79.3486	38.2332	41.5647	66.0728	80.6846	33.2541	256.14	260.02	218.024	174.548	186.55	263.855	148.266	236.958	147.321	-1.90338	2.24e-14	1.93e-12	LOC101108113
101122197	150.892	107.053	66.0145	94.5349	145.014	43.4861	256.14	432.414	269.227	560.345	289.38	471.432	306.829	506.98	304.92	-1.90283	1.75e-11	7.36e-10	FZD6
101107931	535.929	706.04	482.884	291.737	178.815	320.604	963.447	1666.79	1710.33	1464.42	1664.39	1687.38	1974.82	1655.4	1277.92	-1.89789	2.66e-13	1.87e-11	DIPK2B
101121233	37.7231	22.9399	29.3398	22.3631	27.2583	6.82135	78.1902	123.819	128.007	82.351	83.72	67.3475	71.0443	104.702	66.2373	-1.89511	2.72e-10	8.8e-09	TMEM26
101104165	11.7072	35.6843	14.6699	124.013	149.376	29.8434	272.318	220.969	224.631	110.995	203.84	404.085	95.7553	77.1492	429.4	-1.89477	0.000211003	0.00129305	LOC101104165
100302312	5.20319	11.0451	6.11246	2.03301	6.54199	7.67402	11.6836	29.5261	14.0394	51.0218	23.66	13.8385	33.9777	27.5533	12.5622	-1.89223	4.83e-05	0.000369945	ARL4C
101107608	799.99	756.168	266.503	810.154	250.776	489.432	1588.97	2363.99	2403.22	1673.87	2206.75	2724.34	1114.06	775.901	3931.98	-1.89221	4.91e-08	9.16e-07	KLHL38
101113943	91.0558	30.5866	223.716	92.5019	77.4136	14.4954	307.368	385.744	205.636	258.69	404.95	338.583	435.532	246.877	355.169	-1.89214	2.04e-06	2.36e-05	ADHFE1
101122347	703.731	459.648	229.828	203.301	274.764	228.515	1598.85	1577.26	1254.46	827.986	1061.06	1650.47	1425	1055.84	1197.98	-1.888	8.69e-12	3.96e-10	LOC101122347
101107334	62.4383	56.925	41.5647	82.3368	61.0586	26.4327	172.558	323.834	111.49	230.046	216.58	196.507	198.718	236.958	143.895	-1.88589	3.21e-12	1.64e-10	CASP8
101107953	5.20319	3.39851	14.6699	2.03301	10.9033	3.41068	25.1647	66.6718	6.60679	51.9169	5.46	5.53541	35.0073	13.2256	6.85214	-1.88448	0.00408374	0.0154756	UPP1
101104380	19.512	10.1955	6.11246	3.04951	3.271	9.37936	17.076	13.3344	34.6856	35.8048	30.03	56.2767	28.8296	31.9618	34.2607	-1.88375	1.13e-05	0.000104787	HOXD11
101123616	6.50399	8.49627	18.3374	6.09902	3.271	5.96868	19.7722	22.8589	23.9496	49.2316	22.75	18.4514	30.8888	40.7789	37.6867	-1.88178	2.67e-06	2.98e-05	DHH
101114560	7.80478	1.69925	20.7823	14.2311	9.81299	1.70534	35.0508	44.7653	22.2979	45.6511	34.58	44.2833	7.20739	47.3917	21.6984	-1.87739	0.000208605	0.00128065	BCL2A1
101116015	143.088	34.8347	97.7993	38.6272	186.447	64.8028	311.862	133.344	888.613	289.124	202.02	573.837	245.051	143.277	322.05	-1.87708	1.86e-05	0.000163039	NTRK2
101117161	5.20319	5.09776	2.44498	4.06602	11.9937	3.41068	17.076	22.8589	13.2136	35.8048	23.66	19.3739	8.23702	12.1234	23.9825	-1.87488	4.97e-05	0.000379068	MATK
100142676	597.066	5316.12	102.689	4815.18	269.312	2373.83	4544.92	20276.8	8213.89	5095.92	7127.12	13030.4	3232	934.607	11645.2	-1.87425	0.0127017	0.0394894	FBXO32
101120547	24.7152	3.39851	14.6699	4.06602	13.084	2.55801	45.8356	20.0015	60.2869	32.2243	50.05	43.3607	15.4444	14.3277	52.533	-1.87322	0.000159962	0.00102103	GRIN3A
101123041	2185.34	1289.73	1900.97	1673.17	2096.71	1360.86	5077.87	4917.52	6885.92	7592.4	5685.68	7546.61	6300.29	7948.57	5559.37	-1.86811	9.01e-27	7.41e-24	SPARCL1
101118483	2195.75	3528.5	1630.8	1283.84	1694.38	1748.82	6984.09	9014.98	7176.62	5649.99	6414.59	7559.52	9833.97	6481.64	6952.63	-1.86592	3.96e-18	8.06e-16	PRKAR2A
100302099	1156.41	530.167	405.867	204.317	225.699	344.478	1011.98	1162.95	1478.27	3539.3	1152.97	1609.88	2037.63	2706.83	959.299	-1.86518	9.6e-07	1.22e-05	CD93
443330	5.20319	0.849627	9.77993	16.2641	9.81299	3.41068	35.0508	55.2423	18.9945	8.9512	46.41	29.5222	12.3555	18.7362	19.4144	-1.86468	0.000409165	0.00223088	ADORA3
101103335	16.9104	4.24813	19.5599	8.13203	15.2647	4.26334	25.1647	42.8604	35.5115	66.2388	16.38	15.6837	82.3702	34.1661	47.9649	-1.86369	4.84e-05	0.00037009	LOC101103335
101119612	9.10558	1.69925	3.66747	9.14854	16.355	5.11601	23.3672	34.2884	26.4272	44.756	30.03	11.9934	19.5629	23.1448	28.5506	-1.86213	1.81e-05	0.000158864	DOK2
105614852	252.355	54.3761	33.0073	149.426	142.834	75.8875	110.545	241.923	488.902	689.242	412.23	700.229	390.229	443.057	365.447	-1.85768	5.73e-06	5.79e-05	LOC105614852
101103309	9.10558	10.1955	14.6699	24.3961	25.0776	14.4954	52.1268	78.1012	71.8488	59.0779	58.24	57.1992	40.1555	48.4938	66.2373	-1.85561	4.41e-11	1.69e-09	CYTH4
101113077	6.50399	16.9925	9.77993	9.14854	10.9033	9.37936	153.684	6.66718	1.6517	77.8754	11.83	20.2965	11.3259	42.9831	14.8463	-1.85438	0.00693136	0.0240024	LOC101113077
101109289	24.7152	28.8873	6.11246	16.2641	22.897	2.55801	45.8356	111.437	45.4217	76.0852	29.12	45.2058	81.3405	84.8641	29.6926	-1.85273	2.69e-05	0.0002234	HMCN1
101104416	5.20319	10.1955	3.66747	3.04951	11.9937	5.96868	43.1394	6.66718	19.8204	34.0145	27.3	23.9868	17.5037	26.4512	19.4144	-1.84784	3.79e-05	0.000301833	HHAT
101114541	119.673	13.594	56.2346	84.3698	73.0523	17.906	132.114	146.678	161.04	396.538	114.66	275.848	277.999	405.584	47.9649	-1.84472	8.78e-05	0.000615304	MFSD4A
101109800	6.50399	7.64664	8.55744	8.13203	2.18066	3.41068	22.4685	173.347	20.6462	25.0633	25.48	29.5222	21.6222	24.2469	9.13618	-1.84459	4.4e-06	4.61e-05	ARAP2
101106860	7.80478	0.849627	6.11246	3.04951	14.1743	0.852669	26.0634	18.0966	6.60679	23.2731	25.48	18.4514	9.26664	31.9618	12.5622	-1.84386	0.000925297	0.00445555	AURKB
101120715	157.396	44.1806	189.486	86.4028	122.117	57.1288	397.242	635.287	283.266	401.909	335.79	456.671	301.681	495.959	212.416	-1.84325	5.5e-09	1.31e-07	CD200
100620047	279.671	787.604	187.041	684.107	249.686	748.643	327.141	3567.89	711.881	7202.13	517.79	287.841	1065.66	783.615	1339.59	-1.84273	0.00707709	0.0244084	BTG2
101101956	297.883	203.91	238.386	145.36	148.285	57.9815	670.459	804.824	578.094	592.569	535.99	677.165	753.687	562.087	658.947	-1.83624	2.97e-12	1.53e-10	FGF13
121816305	357.719	146.136	665.035	367.974	498.282	141.543	1990.7	1778.23	810.983	887.063	990.08	2118.22	1226.29	811.169	1015.26	-1.83374	1.14e-07	1.89e-06	LOC121816305
101113821	556.741	15.2933	918.091	204.317	349.997	27.2854	1049.73	432.414	3046.55	2000.59	821.73	1839.6	633.221	396.767	825.682	-1.83041	0.010499	0.0338119	KY
101109111	78.0478	73.0679	73.3495	130.113	81.7749	63.9502	182.444	278.117	211.417	202.297	285.74	368.105	117.377	326.231	695.492	-1.82886	2.35e-08	4.8e-07	LOC101109111
100302340	3.90239	1.69925	20.7823	8.13203	7.63233	1.70534	24.2659	20.0015	9.91018	27.7487	20.93	21.2191	37.0666	55.1066	12.5622	-1.82837	0.00057097	0.0029638	FGF12
101103884	61.1375	77.316	78.2394	70.1388	42.523	39.2228	195.026	243.828	275.008	153.065	244.79	330.279	194.6	134.46	187.292	-1.82729	9.66e-14	7.35e-12	LCLAT1
101107075	50.7311	33.1354	85.5744	45.7427	39.252	28.9907	104.254	221.922	144.523	283.753	128.31	105.173	214.162	141.073	155.315	-1.82689	6.26e-10	1.86e-08	FGR
101108584	14.3088	5.94739	2.44498	6.09902	3.271	4.26334	29.6584	9.52454	14.8653	17.0073	29.12	20.2965	24.7111	35.2682	9.13618	-1.82277	0.000100297	0.00068711	BRCA1
101101966	387.638	17.8422	223.716	103.683	114.485	20.4641	568.002	277.164	962.939	734.893	255.71	813.705	299.622	294.269	386.004	-1.82207	0.000417145	0.00226778	KCNS3
101110465	11.7072	8.49627	6.11246	10.165	10.9033	1.70534	23.3672	6.66718	21.4721	27.7487	41.86	34.135	50.4517	26.4512	25.1245	-1.8214	4.39e-05	0.000341471	SLC6A17
100169940	13.008	6.79701	11.0024	3.04951	21.8066	1.70534	19.7722	42.8604	23.9496	34.9097	35.49	43.3607	29.8592	35.2682	31.9766	-1.82097	1.29e-05	0.000117299	ADRA1A
443286	2247.78	2594.76	1275.06	1441.4	1414.16	1940.67	3937.37	6108.09	6306.18	6189.75	6171.62	7037.35	8598.42	7632.26	5851.72	-1.82057	3.4e-19	8.64e-17	EPAS1
114108604	1229.25	482.588	1915.64	2904.15	1679.11	924.293	2483.21	6675.75	4068.13	7575.4	4691.05	8079.85	4438.72	5462.16	4898.13	-1.81989	3.23e-08	6.29e-07	LOC114108604
114108999	28.6175	7.64664	31.7848	26.4291	26.168	11.0847	79.0889	87.6258	66.8937	80.5608	68.25	116.244	57.6591	39.6767	90.2198	-1.819	1.88e-08	3.92e-07	LOC114108999
101112216	1.3008	1.69925	2.44498	3.04951	5.45166	0.852669	13.4811	6.66718	10.736	6.26584	10.92	7.38055	7.20739	13.2256	1.14202	-1.81858	0.0035606	0.0137801	RAD51AP1
101114798	291.379	330.505	348.41	530.615	406.694	533.771	599.458	992.457	1294.93	1680.14	869.05	1306.36	1722.57	2490.82	1943.72	-1.81583	1.05e-10	3.65e-09	DNTTIP1
106991715	209.428	154.632	188.264	81.3203	225.699	104.878	399.04	288.594	654.072	657.018	527.8	523.096	733.095	801.25	496.78	-1.8151	8.99e-12	4.07e-10	GNAZ
101109329	139.185	150.384	25.6723	29.4786	25.0776	106.584	189.634	198.11	242.799	289.124	328.51	290.609	306.829	386.848	280.938	-1.81208	1.86e-06	2.18e-05	TSPAN14
101121177	291.379	101.955	62.347	83.3533	112.304	46.8968	719.889	344.788	501.29	271.221	275.73	607.972	322.273	406.687	207.848	-1.80834	9.74e-07	1.24e-05	AKAP7
101120093	32.5199	21.2407	47.6772	19.3136	51.2456	30.6961	135.709	4332.71	42.1183	252.424	192.01	63.6572	165.77	84.8641	49.107	-1.80696	7.92e-06	7.67e-05	LOC101120093
101104301	10.4064	7.64664	9.77993	6.09902	31.6196	4.26334	55.7218	34.2884	33.8598	34.0145	36.4	64.5798	24.7111	42.9831	35.4027	-1.80642	7.01e-06	6.92e-05	TMEM35A
100126573	76.747	33.1354	78.2394	17.2806	78.5039	33.2541	218.393	245.733	113.967	269.431	99.19	210.346	188.422	170.83	137.043	-1.80624	5.79e-08	1.05e-06	TES
101103442	178.209	237.896	67.237	99.6174	138.472	216.578	328.039	529.565	407.969	575.562	580.58	503.722	726.917	703.16	574.437	-1.80569	1.08e-11	4.79e-10	CRYBG3
101105100	24.7152	13.594	36.6747	32.5281	28.3486	5.96868	39.5445	49.5276	38.8149	71.6096	49.14	44.2833	235.785	156.503	54.8171	-1.80526	0.000135574	0.000882626	SLC35F2
101113284	443.572	279.527	332.518	299.869	306.383	138.985	931.991	1182	1118.2	1049.98	940.94	986.225	1053.31	956.65	1193.41	-1.8039	1.51e-19	4.13e-17	ATXN1
443371	604.871	287.174	700.487	428.965	650.928	314.635	1381.36	1928.72	1442.76	1884.23	1283.1	2039.8	2148.83	2124.91	1343.02	-1.79915	5.78e-15	5.8e-13	KITLG
101119107	853.323	73.0679	779.949	418.8	391.429	85.2669	2037.44	1289.62	1119.02	1810.83	1345.89	2103.46	1419.86	1401.91	1036.96	-1.79864	1.67e-05	0.000147936	MSS51
101119218	740.154	423.114	2618.58	851.83	1097.96	133.016	3388.24	1102.94	3768.35	4740.55	3433.43	4950.5	5137.84	2314.48	1753	-1.79833	6.92e-05	0.000502205	LOC101119218
101105402	19.512	15.2933	17.1149	7.11553	17.4453	11.9374	40.4432	59.0522	48.7251	51.9169	48.23	85.7988	27.7999	35.2682	59.3852	-1.79824	1.21e-08	2.62e-07	RERG
641296	87.1534	12.7444	37.8972	16.2641	98.1299	12.79	139.304	112.39	279.137	176.339	91.91	162.372	43.2443	171.933	196.428	-1.79694	0.000113531	0.000763033	ITGAL
100142674	1075.76	11.8948	1297.06	377.123	226.789	26.4327	2474.23	884.83	2593.99	1167.24	2582.58	2323.03	964.761	638.134	2068.2	-1.79576	0.0146258	0.0442799	PRKAG3
101108899	19.512	9.3459	3.66747	5.08252	4.36133	1.70534	68.3041	18.0966	10.736	17.0073	7.28	24.9093	14.4148	28.6554	34.2607	-1.79396	0.00134298	0.00607293	EFR3B
106991529	810.397	274.429	156.479	346.628	331.461	241.305	2137.2	1079.13	1779.7	644.486	1118.39	812.783	1706.09	516.9	1426.39	-1.7927	5.66e-07	7.68e-06	LOC106991529
101114418	2.60159	0.849627	1.22249	7.11553	5.45166	0.852669	15.2785	3.80982	11.5619	9.84631	19.11	2.7677	7.20739	19.8384	3.42607	-1.79136	0.00747234	0.0255022	ESCO2
101113826	7.80478	3.39851	8.55744	2.03301	1.09033	4.26334	7.1899	1.90491	12.3877	22.378	10.01	41.5156	18.5333	20.9405	3.42607	-1.79099	0.00527499	0.019175	CNGA2
101123199	15.6096	32.2858	6.11246	40.6602	41.4326	13.6427	81.7852	212.397	89.1916	102.939	67.34	81.186	45.3036	36.3703	62.8112	-1.79048	2.4e-05	0.000202558	CSF2RB
106990096	61.1375	33.1354	34.2298	68.1058	47.9746	14.4954	134.811	173.347	157.737	193.346	75.53	228.797	165.77	135.562	71.9474	-1.7898	5.98e-08	1.08e-06	LOC106990096
101118419	662.106	45.8798	184.596	40.6602	626.941	34.1068	834.029	676.243	1543.51	731.313	620.62	1108.93	712.502	1086.7	945.595	-1.78956	0.000765264	0.00380063	FRZB
101123366	180.811	171.625	114.914	444.212	126.479	121.932	390.951	503.848	474.863	865.581	499.59	634.727	709.413	1320.35	610.982	-1.78783	5.96e-08	1.08e-06	CMPK2
101104107	153.494	155.482	108.802	155.525	232.241	44.3388	489.812	1092.47	391.452	373.265	389.48	323.821	448.917	475.019	395.14	-1.78152	3.68e-08	7.11e-07	MYOF
101102729	249.753	931.191	70.9045	100.634	52.336	190.998	826.839	946.74	1223.08	1021.33	679.77	1061.88	971.968	1074.58	412.27	-1.77826	NA	1	LOC101102729
101112335	842.917	602.385	387.53	617.018	307.474	468.968	1403.83	1130.56	1512.13	3754.13	1427.79	2004.74	1597.98	2506.25	1252.8	-1.77767	6.93e-10	2.03e-08	AOC3
101104898	16.9104	0.849627	24.4498	22.3631	20.7163	0.852669	193.229	12.3819	20.6462	23.2731	24.57	47.051	40.1555	60.6172	17.1303	-1.77688	0.0077398	0.0262261	C3H9orf50
101111783	257.558	385.731	217.603	389.321	327.1	408.428	367.584	1305.81	592.959	467.252	1945.58	2038.88	554.969	509.185	2426.8	-1.77654	1.19e-05	0.000110403	TLE4
101102589	13.008	7.64664	15.8924	20.3301	18.5357	3.41068	48.5319	57.1473	42.1183	57.2877	53.69	24.9093	32.9481	29.7575	52.533	-1.77643	6.25e-07	8.39e-06	SELPLG
100302564	6.50399	19.5414	9.77993	12.198	10.9033	6.82135	39.5445	99.0552	9.91018	41.1755	40.04	5.53541	76.1924	12.1234	15.9883	-1.77605	0.00151127	0.00670711	PLAUR
101112901	24.7152	12.7444	13.4474	47.7757	32.71	15.348	79.0889	90.4832	62.7645	119.946	87.36	85.7988	45.3036	76.0471	102.782	-1.77234	2.65e-08	5.32e-07	ARHGAP45
101109988	230.241	23.7896	151.589	48.7922	200.621	6.82135	334.331	520.992	388.975	330.299	203.84	607.972	231.666	339.456	422.548	-1.77124	0.000363687	0.00202699	PTER
101109544	2.60159	10.1955	3.66747	9.14854	6.54199	2.55801	26.0634	21.9064	26.4272	18.7975	17.29	31.3673	3.08888	14.3277	20.5564	-1.77054	0.000281738	0.00164142	SYTL3
101102510	232.843	69.6694	171.149	165.69	264.951	67.3608	766.624	474.322	680.499	508.428	609.7	664.249	333.599	491.551	428.258	-1.76989	3.2e-09	8.12e-08	SESN3
101123350	329.102	407.821	273.838	251.076	197.35	254.948	541.939	790.537	839.062	1164.55	922.74	854.298	1220.11	1544.09	883.925	-1.76807	1.46e-14	1.32e-12	SHROOM4
101103716	40.3247	21.2407	9.77993	20.3301	32.71	17.906	50.3293	80.9586	90.8433	76.0852	63.7	146.688	61.7776	67.23	84.5097	-1.76806	1.48e-08	3.15e-07	CHN2
101110707	53.3327	19.5414	25.6723	13.2146	14.1743	15.348	103.355	89.5307	123.051	67.134	69.16	103.328	36.037	60.6172	58.2431	-1.76688	4.82e-07	6.69e-06	TMEM116
497272	414.954	725.581	174.816	215.499	163.55	321.456	630.015	1494.4	901.001	903.176	1081.08	1336.8	1154.21	1519.84	1273.36	-1.76616	1.45e-08	3.1e-07	TEK
101122374	7.80478	2.54888	1.22249	8.13203	1.09033	0.852669	13.4811	11.4295	6.60679	35.8048	2.73	5.53541	9.26664	9.91918	13.7043	-1.76615	0.00753557	0.0256669	SLA2
101117013	3.90239	0.849627	3.66747	5.08252	4.36133	0.852669	22.4685	6.66718	14.0394	10.7414	2.73	9.22568	3.08888	5.51066	18.2724	-1.76455	0.00586086	0.0208971	LOC101117013
101112804	42.9263	40.7821	4.88996	5.08252	7.63233	22.1694	96.165	67.6243	128.007	54.6023	47.32	54.4315	88.5479	37.4725	54.8171	-1.76243	0.000109195	0.000737987	CCDC121
101121866	136.584	67.9701	141.809	65.0563	222.428	89.5302	297.482	485.752	318.777	679.396	317.59	509.258	472.599	480.529	109.634	-1.76099	3.5e-07	5.07e-06	DACH1
443305	29.9183	84.9627	3.66747	10.165	20.7163	22.1694	46.7344	333.359	50.3768	69.8193	58.24	102.405	89.5776	40.7789	85.6517	-1.76083	0.00127415	0.00581541	SELP
100144753	7.80478	4.24813	12.2249	10.165	1.09033	3.41068	20.671	7.61963	32.2081	52.8121	11.83	10.1483	30.8888	12.1234	15.9883	-1.75834	0.0011621	0.00539132	KISS1R
100125614	2.60159	6.79701	7.33495	9.14854	18.5357	2.55801	39.5445	33.3359	12.3877	22.378	28.21	26.7545	15.4444	22.0426	37.6867	-1.75771	6.19e-05	0.000455967	ROBO2
101108754	39.0239	15.2933	36.6747	40.6602	53.4263	14.4954	114.14	63.8144	88.3658	142.324	89.18	100.56	113.259	158.707	133.617	-1.75764	8.03e-09	1.83e-07	GALK2
101117844	84.5518	35.6843	44.0097	85.3863	47.9746	48.6021	123.127	268.592	126.355	96.6729	228.41	280.461	188.422	232.55	205.564	-1.75659	1.5e-09	4.08e-08	GPRIN3
101118792	398.044	182.67	431.539	346.628	243.144	198.672	815.155	2667.82	646.639	960.463	803.53	1022.21	654.843	749.449	793.706	-1.75585	5.59e-08	1.02e-06	ARHGAP18
101116379	22.1136	192.016	4.88996	11.1815	4.36133	47.7495	143.798	270.497	230.412	145.904	105.56	140.23	234.755	95.8854	69.6634	-1.7553	0.00348745	0.0135608	ATP7A
101113074	10.4064	10.1955	9.77993	9.14854	6.54199	4.26334	35.9495	10.477	25.6013	42.0706	44.59	30.4448	24.7111	20.9405	17.1303	-1.75506	9.43e-06	8.93e-05	PLCB2
101105417	5.20319	12.7444	2.44498	37.6106	8.72266	17.906	62.0129	67.6243	53.6801	26.8536	21.84	53.509	36.037	30.8597	81.0836	-1.75394	0.000136023	0.000885267	VNN2
101113027	75.4462	43.331	23.2273	21.3466	15.2647	63.9502	199.52	96.1979	165.17	102.044	121.03	208.5	99.8738	109.111	124.48	-1.75311	2.41e-07	3.66e-06	ARHGAP19
101113317	245.851	268.482	123.472	203.301	183.176	167.123	463.749	751.486	538.453	748.32	648.83	633.804	796.931	861.867	561.875	-1.74754	2.74e-18	5.7e-16	ITPR2
101120499	52.0319	45.8798	66.0145	89.4524	28.3486	8.52669	221.09	228.589	92.495	134.268	193.83	124.547	199.748	135.562	126.764	-1.74712	1.3e-06	1.6e-05	SMPDL3A
443467	140.486	120.647	140.586	84.3698	161.369	66.5082	311.862	707.673	328.688	294.494	336.7	608.895	261.525	438.648	298.068	-1.74658	2.15e-10	7.08e-09	AHR
101112967	1374.94	156.331	953.543	274.456	1549.36	35.8121	3268.71	2103.97	2217.4	3486.49	1870.05	3457.79	1577.39	2741	1110.05	-1.74481	0.000782357	0.0038714	LUM
114108736	958.688	728.13	827.627	542.813	754.51	766.549	1849.6	2292.56	2328.07	2350.58	2922.01	2923.62	2334.16	3872.89	2045.36	-1.73913	5.18e-21	1.75e-18	GASK1B
101111399	59.8367	30.5866	48.8996	18.2971	18.5357	7.67402	118.633	60.0046	33.8598	61.7632	111.02	89.4891	284.177	99.1918	55.9591	-1.73853	0.000160339	0.00102312	OSBPL10
101111398	46.8287	37.3836	36.6747	32.5281	28.3486	17.906	423.306	36.1933	125.529	68.9242	55.51	91.3343	63.8369	69.4343	60.5272	-1.73606	0.000208009	0.00127823	PHF7
101102177	729.747	1108.76	365.525	550.945	749.058	335.099	1995.2	2714.49	1862.29	2175.14	2238.6	2021.35	2338.28	1675.24	2166.42	-1.73601	3.77e-13	2.53e-11	OXCT1
101114035	3.90239	2.54888	6.11246	19.3136	2.18066	1.70534	28.7596	23.8114	15.6911	14.3219	20.02	29.5222	7.20739	12.1234	26.2665	-1.736	0.00116368	0.00539419	NLRP1
101102163	27.3167	35.6843	59.9021	41.6767	25.0776	28.9907	72.7978	156.202	108.186	117.261	130.13	141.153	105.022	122.337	135.901	-1.73542	4.3e-13	2.85e-11	NEBL
121820456	81.9502	40.7821	55.0121	27.4456	86.1363	41.7808	267.824	200.015	144.523	132.478	162.89	173.443	184.303	185.158	202.138	-1.73499	1.18e-11	5.2e-10	LOC121820456
101112604	446.174	544.611	382.64	256.159	338.003	385.406	1057.81	1048.65	1432.02	1235.26	1345.89	1346.95	1543.41	1242.1	1488.06	-1.73338	6.13e-24	3.36e-21	DUSP7
101107629	26.0159	5.94739	19.5599	24.3961	23.9873	6.82135	79.9877	57.1473	71.023	80.5608	60.06	51.6638	32.9481	39.6767	49.107	-1.73219	7.33e-07	9.59e-06	LPXN
101116286	490.401	323.708	37.8972	46.7592	198.44	208.904	915.814	329.549	899.349	914.812	538.72	119.934	981.235	1152.83	654.379	-1.73191	0.00038714	0.00213315	LOC101116286
101104866	36.4223	33.9851	36.6747	20.3301	15.2647	30.6961	50.3293	50.4801	50.3768	91.3022	58.24	67.3475	64.8665	341.661	89.0778	-1.73049	7.5e-05	0.000539639	LOC101104866
101115120	128.779	394.227	176.039	318.166	170.092	391.375	374.774	998.172	490.554	407.279	1378.65	703.92	1663.88	761.573	1088.35	-1.73034	1.2e-06	1.49e-05	RNF145
100217407	199.022	1158.89	107.579	80.3038	91.5879	885.07	1048.83	1445.83	1526.17	1322.99	1817.27	1045.27	1647.4	1406.32	1304.19	-1.73029	0.000350881	0.00196589	TIMP3
101110321	3634.43	1288.88	2205.37	2488.4	2181.76	792.982	7996.97	7712.97	6814.08	5281.21	5289.83	15060.9	5852.4	4008.45	4638.9	-1.73026	1.13e-07	1.88e-06	PPP1R3A
101106128	54.6335	18.6918	40.3422	31.5116	55.607	5.96868	150.988	124.772	135.439	201.402	91.91	93.1794	58.6887	131.154	33.1187	-1.72998	3.66e-05	0.000292979	ADAM12
101115536	13.008	7.64664	17.1149	7.11553	9.81299	9.37936	31.4558	52.385	27.253	58.1828	22.75	41.5156	30.8888	18.7362	29.6926	-1.72755	1.38e-06	1.68e-05	NFE2L3
101110353	2922.89	1429.07	1605.13	737.982	1362.92	887.628	4234.85	8257.78	3888.92	3045.2	5229.77	5744.83	5300.52	2756.43	5915.68	-1.72586	8.32e-09	1.89e-07	PHKB
101106904	18.2112	16.1429	15.8924	17.2806	29.439	9.37936	60.2154	52.385	70.1971	56.3925	65.52	105.173	26.7703	31.9618	54.8171	-1.7257	2.89e-07	4.3e-06	GPM6A
101106682	390.239	2218.38	451.099	556.028	231.15	1041.11	1807.36	4119.36	1969.65	1370.43	3621.8	1576.67	2547.3	1590.38	5647.3	-1.72511	6.9e-05	0.000501557	DIAPH1
101122295	110.568	108.752	92.9093	85.3863	68.6909	48.6021	267.824	226.684	271.704	252.424	283.92	220.494	308.888	330.639	381.436	-1.72274	6.3e-17	9.6e-15	PRKCZ
121818456	9.10558	2.54888	3.66747	2.03301	5.45166	7.67402	18.8735	10.477	13.2136	19.6926	12.74	26.7545	14.4148	18.7362	13.7043	-1.72023	9.27e-05	0.000642891	LOC121818456
114111559	13.008	13.594	18.3374	21.3466	41.4326	12.79	70.1016	180.014	43.77	41.1755	85.54	45.2058	49.4221	38.5746	39.9708	-1.71987	2.98e-05	0.000245049	LOC114111559
101106636	6.50399	0.849627	11.0024	5.08252	7.63233	7.67402	31.4558	22.8589	16.517	18.7975	19.11	11.0708	35.0073	27.5533	5.71011	-1.71828	0.000346954	0.00195278	STIL
101111679	78.0478	809.694	29.3398	327.314	87.2266	228.515	517.673	2475.43	308.867	418.021	1271.27	226.029	722.798	779.207	970.719	-1.71505	0.00258437	0.0105019	LIPG
443231	59.8367	11.0451	36.6747	14.2311	29.439	12.79	71.0003	16.1917	171.776	112.785	69.16	126.392	59.7184	36.3703	135.901	-1.71422	0.000258803	0.00152739	ADCYAP1R1
101121876	159.998	249.79	66.0145	58.9572	185.357	96.3516	300.178	793.394	298.131	670.445	350.35	415.156	367.577	477.223	344.891	-1.71269	2.14e-07	3.28e-06	NQO1
101104474	52.0319	63.722	37.8972	90.4689	68.6909	51.1601	227.381	412.413	102.405	145.009	171.99	137.463	272.851	201.69	119.912	-1.71177	3.82e-08	7.33e-07	CPM
101108303	91.0558	33.9851	129.584	47.7757	81.7749	28.1381	216.596	181.919	190.771	498.582	161.07	146.688	168.859	354.886	97.0719	-1.71165	7.75e-06	7.52e-05	RAPGEF5
101106018	84.5518	20.391	59.9021	86.4028	93.7686	13.6427	151.887	246.686	169.299	151.275	153.79	222.339	242.992	218.222	196.428	-1.71138	7.68e-07	1e-05	FHL5
101107489	49.4303	40.7821	42.7872	47.7757	56.6973	61.3922	182.444	193.348	152.782	123.526	165.62	190.972	156.503	167.524	137.043	-1.71127	1.6e-21	5.68e-19	CC2D2B
101120121	16.9104	0.849627	11.0024	2.03301	10.9033	4.26334	28.7596	12.3819	46.2475	33.1194	12.74	34.135	19.5629	11.0213	20.5564	-1.71121	0.00115222	0.00535274	NTNG1
101106243	6.50399	5.09776	12.2249	8.13203	14.1743	5.96868	8.08864	8.57209	23.1238	1.79024	29.12	47.051	16.474	63.9236	57.1011	-1.71108	0.00382403	0.014654	LOC101106243
101110548	6.50399	1.69925	6.11246	11.1815	26.168	1.70534	40.4432	13.3344	9.91018	44.756	40.04	14.7611	31.9184	63.9236	1.14202	-1.7103	0.00923103	0.0303655	CDC20
101107644	117.072	39.9325	112.469	127.063	83.9556	30.6961	341.52	207.635	234.541	512.008	182.91	251.861	264.614	394.563	110.776	-1.7102	1.38e-06	1.68e-05	LOC101107644
101110598	7.80478	6.79701	2.44498	15.2476	4.36133	7.67402	206.71	30.4785	28.9047	22.378	18.2	25.8319	20.5925	17.6341	37.6867	-1.70773	1.01e-05	9.48e-05	SAMD15
101118085	81.9502	41.6317	12.2249	4.06602	22.897	24.7274	62.9117	158.107	73.5005	68.0291	83.72	128.237	152.385	89.2726	98.2139	-1.70715	8.15e-05	0.000577478	LOC101118085
101102290	91.0558	133.391	66.0145	78.2708	123.208	98.0569	295.685	493.371	341.901	190.66	316.68	398.549	373.755	203.894	276.369	-1.705	1.43e-12	8.19e-11	CHM
101103604	183.412	252.339	182.151	124.013	255.138	277.117	465.546	861.971	441.003	463.672	743.47	1016.67	684.702	1084.5	475.081	-1.70481	9.75e-11	3.45e-09	ADGRL4
101115035	106.665	62.0228	67.237	10.165	29.439	14.4954	57.5192	99.0552	177.557	192.451	231.14	205.733	114.289	245.775	86.7937	-1.70356	0.000123673	0.000818098	THSD4
101123225	1806.81	1624.49	1634.47	1023.62	1562.45	1404.35	4058.7	5920.46	4789.1	5215.86	4398.94	7260.61	4046.43	5300.15	3246.77	-1.70354	3.72e-19	9.2e-17	NRP1
101109831	141.787	45.0302	119.804	46.7592	135.201	30.6961	293.887	638.144	261.794	230.046	171.08	343.195	211.074	266.716	110.776	-1.70312	1.17e-05	0.000108444	ALDH1A3
105612589	139.185	93.459	74.572	91.4854	76.3233	104.026	127.621	318.12	254.361	198.717	357.63	357.034	286.236	510.287	415.696	-1.70203	4.27e-10	1.33e-08	CALHM5
101120946	11.7072	26.3384	6.11246	15.2476	11.9937	18.7587	59.3167	88.5782	28.9047	64.4486	39.13	43.3607	37.0666	44.0853	42.2548	-1.6999	7.06e-07	9.29e-06	IL10RA
101113342	139.185	261.685	92.9093	405.585	195.169	289.907	881.662	782.917	824.197	541.547	657.93	1422.6	691.909	533.432	411.128	-1.69837	6.42e-08	1.15e-06	SLC46A3
100528014	3287.12	138.489	1523.22	527.566	944.228	107.436	2772.61	2401.14	2795.5	3827.53	3067.61	4175.54	4428.43	4085.6	4199.22	-1.69768	0.000695107	0.00350124	MYOZ3
100240715	52.0319	158.031	64.792	144.344	92.6783	82.7089	271.419	796.252	266.749	278.382	247.52	278.616	310.947	192.873	254.671	-1.69636	2.06e-07	3.19e-06	TNFRSF1B
101122167	426.662	483.438	222.493	174.839	254.047	126.195	785.497	767.678	839.888	738.474	990.08	1101.55	1433.24	781.411	758.303	-1.69535	1.04e-09	2.92e-08	CBR4
101121723	85.8526	87.5116	34.2298	24.3961	55.607	57.1288	210.305	270.497	182.513	136.953	140.14	281.383	187.392	134.46	127.907	-1.69231	1.1e-08	2.41e-07	FOLH1B
100310793	10.4064	64.5716	24.4498	45.7427	25.0776	16.2007	93.4688	213.35	58.6352	47.4413	111.93	69.1926	148.266	136.664	28.5506	-1.69021	0.0001247	0.000823564	DIO2
101107276	653	79.8649	321.515	463.526	264.951	37.5174	1207.01	777.203	1118.2	1050.87	772.59	1395.85	955.494	768.186	756.019	-1.69017	5.08e-05	0.000385558	EPDR1
105605819	3.90239	12.7444	3.66747	8.13203	2.18066	4.26334	17.9748	39.0506	9.91018	23.2731	13.65	13.8385	18.5333	19.8384	17.1303	-1.68939	0.00025177	0.00149348	ADAM8
114118522	122.275	19.5414	39.1197	35.5776	29.439	2.55801	116.836	52.385	201.507	116.366	165.62	195.584	161.651	104.702	76.5155	-1.68729	0.000519596	0.00273382	LOC114118522
101111470	443.572	224.301	358.19	328.331	428.501	208.051	939.181	637.192	1736.76	1130.54	930.93	1773.18	818.554	752.756	879.357	-1.68607	2.68e-10	8.71e-09	LOC101111470
114114485	53.3327	21.2407	57.4571	84.3698	19.626	22.1694	151.887	116.199	62.7645	138.744	93.73	112.553	189.451	266.716	109.634	-1.68575	5.35e-06	5.45e-05	LOC114114485
101109534	97.5598	7.64664	48.8996	10.165	23.9873	2.55801	62.0129	25.7163	74.3264	116.366	47.32	33.2125	224.459	233.652	97.0719	-1.68548	0.00581695	0.0207802	RAB3A
101105924	50.7311	27.1881	79.4619	55.9077	64.3296	57.9815	148.292	164.775	213.895	156.646	142.87	257.397	196.659	143.277	185.008	-1.68331	3.43e-13	2.33e-11	OSR2
101118190	41.6255	34.8347	19.5599	95.5514	70.8716	9.37936	205.811	198.11	87.5399	158.436	105.56	178.978	116.348	126.745	129.049	-1.68179	9.42e-06	8.93e-05	HOPX
101103912	130.08	169.925	111.247	69.1223	90.4976	104.026	310.065	432.414	277.485	602.415	271.18	285.074	484.954	353.784	229.547	-1.68062	5.4e-11	2.05e-09	SLC30A1
101106600	33.8207	36.534	36.6747	80.3038	64.3296	26.4327	150.988	155.25	212.243	107.414	140.14	216.804	85.4591	105.805	159.883	-1.67873	7.88e-09	1.8e-07	GPC6
101118196	22502.5	19738.5	8270.15	15706	16139.1	1892.92	16172.8	27101.1	20897.3	95359.8	26407.3	16465.1	63907.9	83996.7	52803.7	-1.67349	0.000350073	0.00196388	CA3
101120168	573.652	914.198	486.551	593.638	656.38	589.194	1827.13	2451.62	1827.6	2368.49	1801.8	2196.64	2066.46	2661.65	1050.66	-1.67321	3.53e-16	4.53e-14	UTRN
101106002	530.725	357.693	284.84	593.638	333.642	380.29	1472.13	2138.26	821.719	1081.3	1365	1751.03	1367.34	851.948	1004.98	-1.67176	9.94e-12	4.46e-10	ASB15
101108055	163.9	1189.48	66.0145	121.98	83.9556	474.937	983.219	1382.01	1545.16	869.161	1178.45	1240.85	1347.78	797.943	679.503	-1.66851	0.000585535	0.00302262	SPPL2A
101112843	265.363	182.67	227.383	405.585	363.081	198.672	976.029	472.417	1138.02	513.799	810.81	1227.02	917.398	1317.05	455.667	-1.66816	5.25e-09	1.26e-07	LOC101112843
101110418	16.9104	6.79701	14.6699	8.13203	5.45166	11.0847	47.6331	6.66718	57.8094	72.5047	8.19	59.0444	27.7999	11.0213	6.85214	-1.66786	0.0035771	0.0138335	KBTBD13
101115082	217.233	99.4063	121.027	110.799	142.834	92.0882	168.963	335.264	401.362	832.461	350.35	267.545	494.221	505.878	366.589	-1.66658	3.81e-08	7.33e-07	GJA5
101107397	40.3247	33.1354	25.6723	29.4786	27.2583	30.6961	356.799	80.9586	70.1971	74.2949	50.96	77.4957	45.3036	90.3748	39.9708	-1.66512	0.000121179	0.000805485	SPATA6
101106676	3.90239	5.09776	26.8948	12.198	8.72266	5.96868	35.0508	100.96	21.4721	21.4829	30.94	12.916	17.5037	36.3703	18.2724	-1.66134	0.00133361	0.00603988	SNX10
101118327	68.9423	51.8272	70.9045	60.9902	39.252	47.7495	285.799	237.161	208.94	91.3022	163.8	232.487	123.555	83.762	177.013	-1.65895	9.49e-09	2.12e-07	PAPOLB
101106919	422.759	513.175	224.938	452.344	320.558	345.331	978.726	1574.41	1180.96	1122.48	1109.29	1714.13	1012.12	1188.1	914.76	-1.65804	8.69e-16	1.02e-13	LOC101106919
101110109	113.169	56.0754	48.8996	102.667	105.762	23.8747	149.191	139.058	281.614	231.836	196.56	231.565	404.643	242.469	248.961	-1.65796	2.29e-07	3.49e-06	DECR2
101108571	27.3167	101.955	30.5623	13.2146	19.626	78.4455	164.469	190.491	167.647	162.912	124.67	163.295	158.563	83.762	75.3735	-1.6566	2e-05	0.000172496	STARD4
101107288	13.008	7.64664	3.66747	1.0165	8.72266	0.852669	12.5823	31.431	12.3877	17.0073	19.11	25.8319	5.14814	16.532	21.6984	-1.65646	0.0019616	0.00836108	EPHA7
101121554	7.80478	2.54888	2.44498	14.2311	4.36133	1.70534	43.1394	8.57209	6.60679	11.6366	20.02	10.1483	18.5333	33.0639	3.42607	-1.65627	0.00699361	0.0241773	KIF15
106990669	10.4064	0.849627	15.8924	4.06602	1.09033	1.70534	24.2659	5.71473	8.25848	37.595	10.01	8.30311	23.6814	2.20426	36.5447	-1.65619	0.0170669	0.049964	LOC106990669
101109711	57.2351	54.3761	74.572	111.815	66.5103	40.0754	231.874	253.353	188.293	225.57	191.1	245.403	152.385	262.307	157.599	-1.65579	6.17e-13	3.84e-11	CRYBG1
101109822	2727.77	375.535	2315.4	203.301	1082.7	72.4769	1988.91	2412.57	2961.49	3778.3	3969.42	2804.61	6007.87	4892.36	3206.8	-1.65574	0.00157759	0.00695641	GPT2
101114768	7.80478	5.94739	25.6723	8.13203	9.81299	1.70534	37.747	23.8114	14.8653	62.6584	43.68	35.9802	29.8592	20.9405	4.56809	-1.6553	0.0017225	0.00750529	KCNK12
114112500	1.3008	1.69925	1.22249	9.14854	1.09033	1.70534	3.59495	7.61963	9.91018	12.5317	7.28	16.6062	9.26664	4.40853	5.71011	-1.65524	0.00953544	0.0311725	LOC114112500
101102070	3.90239	1.69925	11.0024	4.06602	6.54199	2.55801	20.671	14.2868	34.6856	32.2243	10.92	10.1483	7.20739	3.30639	3.42607	-1.65446	0.0070345	0.0242941	DPYS
101120424	283.574	252.339	270.171	571.275	81.7749	84.4142	665.965	444.796	697.842	1365.06	299.39	511.103	1031.69	1717.12	551.597	-1.65384	9.81e-05	0.000675689	RNF213
443230	1221.45	746.822	795.842	344.595	1047.81	644.618	2858.89	2213.5	2214.93	2146.5	2367.82	2370.08	2366.08	2738.8	3359.83	-1.65288	5.16e-13	3.27e-11	CALM2
101104794	109.267	90.9101	24.4498	20.3301	138.472	57.9815	572.496	248.591	206.462	88.6168	432.25	117.166	129.733	168.626	116.486	-1.65268	0.000349941	0.00196368	S100A4
101111390	333.004	124.046	292.175	152.476	219.157	72.4769	413.419	348.598	644.162	962.254	501.41	603.36	618.806	914.769	602.988	-1.65118	1.29e-07	2.09e-06	TSPAN18
101102396	40.3247	19.5414	14.6699	3.04951	15.2647	7.67402	49.4306	72.3865	49.5509	69.8193	33.67	57.1992	48.3925	35.2682	50.249	-1.65052	1.95e-05	0.000169282	GREM1
101102089	2630.21	2219.23	1135.69	1513.57	1084.88	816.857	4515.26	4928	5083.1	3801.57	4079.53	5392.41	6807.89	4238.8	5366.36	-1.64887	1.75e-11	7.36e-10	ADCY2
101102896	27.3167	19.5414	9.77993	25.4126	25.0776	21.3167	59.3167	107.627	66.0679	61.7632	59.15	97.7922	31.9184	94.7833	25.1245	-1.64827	1.93e-06	2.25e-05	PIK3CG
101112159	50.7311	50.128	70.9045	60.9902	73.0523	36.6648	75.494	104.77	165.17	366.999	128.31	73.8055	298.592	287.656	107.35	-1.64815	9.07e-06	8.64e-05	CHST1
114115591	11.7072	11.0451	3.66747	2.03301	6.54199	7.67402	43.1394	22.8589	5.78094	55.4974	12.74	12.916	20.5925	12.1234	14.8463	-1.64724	0.00209083	0.00878987	LOC114115591
101106686	293.98	16.9925	199.266	33.5446	64.3296	8.52669	240.862	409.555	392.278	274.802	287.56	321.054	411.851	179.647	366.589	-1.64557	0.00167967	0.00734825	SEL1L3
101110630	7.80478	3.39851	4.88996	6.09902	8.72266	0.852669	44.9369	5.71473	14.8653	10.7414	13.65	14.7611	21.6222	18.7362	1.14202	-1.645	0.00683257	0.0237122	CLSPN
100125626	493.002	332.204	246.943	57.9407	210.434	143.248	623.724	954.359	865.489	650.752	797.16	1067.41	762.954	577.517	652.095	-1.64465	4.72e-07	6.58e-06	CLCN4
101112952	5.20319	13.594	4.88996	3.04951	5.45166	9.37936	20.671	19.0491	15.6911	12.5317	14.56	45.2058	23.6814	37.4725	10.2782	-1.64324	0.000380484	0.00210474	LOC101112952
100145859	102.763	67.9701	112.469	161.624	129.75	82.7089	553.623	514.325	334.469	236.312	394.03	358.879	191.511	219.324	269.517	-1.64192	2.64e-09	6.85e-08	LIPA
101111472	15.6096	3.39851	13.4474	18.2971	32.71	6.82135	92.57	52.385	48.7251	40.2804	32.76	49.8187	41.1851	20.9405	38.8288	-1.64178	8.24e-05	0.000583091	PLA2G4A
101105725	3.90239	0.849627	6.11246	21.3466	5.45166	16.2007	44.9369	63.8144	21.4721	19.6926	31.85	20.2965	12.3555	18.7362	20.5564	-1.64088	0.00190594	0.00815259	BTK
114113178	11.7072	23.7896	11.0024	12.198	25.0776	63.9502	48.5319	161.917	33.8598	76.0852	88.27	62.7346	48.3925	58.413	119.912	-1.63963	0.000136117	0.000885598	LOC114113178
101112746	1754.78	1292.28	981.66	2308.48	1543.91	1480.23	5319.63	2435.43	8104.88	3323.58	6124.3	4840.72	3456.46	3250.19	6888.68	-1.63934	1.88e-09	5.04e-08	SMTNL2
101120483	464.385	188.617	550.121	415.75	360.9	79.2982	528.458	704.816	459.998	1394.6	1259.44	1271.3	1252.03	1691.77	1050.66	-1.63922	7.82e-06	7.58e-05	NINJ2
443089	44158.2	4847.97	29778.7	4209.34	24819.2	12812.2	62634	72570.3	40782	51969.7	47944.3	66111.2	55530.9	79081.2	86874.8	-1.63894	4.38e-05	0.000341138	LDHA
100303608	2311.52	2929.51	1124.69	1363.13	1371.64	2199.03	4228.56	6190.95	4578.5	7018.63	4919.46	5699.63	6949.98	8302.36	4785.07	-1.63561	3.11e-12	1.59e-10	PECAM1
114118894	7.80478	14.4437	6.11246	3.04951	1.09033	6.82135	108.747	8.57209	6.60679	16.1122	7.28	0.922568	11.3259	19.8384	4.56809	-1.63523	0.0341008	0.0877084	TSSK2
101104975	162.6	72.2183	133.252	58.9572	45.794	38.3701	185.14	228.589	450.087	292.704	196.56	356.111	242.992	190.669	222.694	-1.63279	4.57e-07	6.4e-06	KLHL29
101118266	334.305	362.791	193.154	398.47	613.857	315.487	1063.21	2110.64	1349.44	650.752	906.36	1462.27	779.428	751.654	1244.8	-1.63273	1.02e-08	2.26e-07	FGL2
101102254	41.6255	33.9851	8.55744	7.11553	8.72266	6.82135	31.4558	33.3359	27.253	81.4559	58.24	39.6704	150.326	36.3703	36.5447	-1.63086	0.0010994	0.00513989	LOC101102254
101120812	154.795	135.091	193.154	98.6009	187.537	41.7808	539.243	355.265	319.603	526.33	575.12	284.151	413.91	581.925	159.883	-1.62906	6.09e-07	8.19e-06	LOXL2
101109494	7.80478	15.2933	4.88996	29.4786	7.63233	14.4954	54.823	60.0046	52.8543	37.595	60.06	13.8385	26.7703	26.4512	39.9708	-1.62571	9.33e-05	0.000646104	SLC37A2
101104485	35.1215	15.2933	20.7823	5.08252	19.626	11.0847	36.8483	66.6718	41.2924	56.3925	40.95	21.2191	53.5406	122.337	50.249	-1.62403	6.46e-05	0.000473287	CHSY3
101108610	27.3167	5.09776	22.0048	9.14854	9.81299	8.52669	57.5192	25.7163	25.6013	43.8609	47.32	47.051	13.3852	85.9663	25.1245	-1.62323	0.000259869	0.00153224	TCF19
101104361	323.899	256.587	240.831	928.068	310.745	319.751	878.966	999.124	1138.84	1131.43	989.17	2132.06	1096.55	681.117	1944.86	-1.62232	5.51e-07	7.5e-06	APOD
101108021	2103.39	5570.15	1558.68	10888.8	2347.49	4589.92	5894.82	45548.3	7924.84	5331.33	16540.2	10875.2	9224.43	8459.96	14916	-1.61947	0.000594067	0.00306205	ASB5
101120690	33.8207	8.49627	22.0048	12.198	37.0713	5.11601	51.2281	14.2868	79.2815	64.4486	54.6	139.308	28.8296	78.2513	30.8346	-1.61947	0.000810246	0.00398217	ANGPTL5
101108546	14.3088	8.49627	3.66747	7.11553	3.271	4.26334	31.4558	16.1917	36.3373	21.4829	18.2	11.9934	19.5629	19.8384	11.4202	-1.61945	0.000186164	0.00115879	CDKL5
101122398	1274.78	1712	317.848	1232	540.805	3332.23	2831.92	6056.66	3127.49	3440.84	5379.01	4414.49	2910.76	3102.5	7501.95	-1.61936	3.4e-05	0.000274652	LOC101122398
100303607	94.9582	249.79	81.9069	128.08	43.6133	133.016	106.95	581.95	145.349	500.372	396.76	164.217	319.184	417.708	743.457	-1.61886	0.000108614	0.000735273	CCN2
101102581	136.584	33.1354	46.4547	56.9242	74.1426	46.8968	174.355	200.015	227.934	204.087	143.78	278.616	182.244	179.647	211.274	-1.61856	3.26e-09	8.26e-08	TPX2
105609414	37.7231	79.0153	4.88996	14.2311	8.72266	64.8028	119.532	142.868	76.8039	83.2461	117.39	139.308	79.2813	77.1492	135.901	-1.61813	0.000302756	0.0017446	UMAD1
101105243	22.1136	46.7295	4.88996	26.4291	20.7163	43.4861	43.1394	15.2393	105.709	101.149	83.72	128.237	44.274	23.1448	214.7	-1.61384	0.00170523	0.00744424	CXCL14
100170320	115.771	163.978	36.6747	134.179	92.6783	59.6868	174.355	250.495	218.024	412.65	431.34	349.653	287.266	346.069	299.21	-1.61216	5.97e-08	1.08e-06	ADRB2
101114274	58.5359	5.94739	8.55744	1.0165	21.8066	3.41068	42.2407	830.54	15.6911	26.8536	54.6	38.7479	84.4294	55.1066	95.9299	-1.61053	0.00647667	0.0227341	TGM1
101111073	785.682	68.8198	341.075	13.2146	577.876	16.2007	957.156	677.195	810.983	812.769	800.8	945.632	1025.51	947.833	1269.93	-1.60958	0.016941	0.0497087	ASB12
101112788	724.544	813.942	716.38	832.517	536.444	581.52	1322.94	1721.08	1436.98	3324.47	1670.76	2058.25	2597.75	3145.48	1959.71	-1.60856	1.97e-12	1.06e-10	MMRN2
101105441	388.938	1288.03	190.709	167.723	314.016	359.826	1495.5	1471.54	1513.78	1270.17	1480.57	1191.04	1367.34	984.203	1621.67	-1.60781	NA	1	ANKRD33B
101120648	165.201	74.7672	188.264	266.324	335.822	40.9281	964.346	540.042	710.23	405.489	435.89	909.652	279.029	286.554	359.737	-1.60741	5.8e-05	0.000431531	EFEMP1
100192431	2.60159	0.849627	8.55744	34.5611	5.45166	3.41068	69.2028	46.6703	18.9945	15.217	10.92	18.4514	18.5333	23.1448	31.9766	-1.60686	0.00886408	0.0293132	FCGR1A
101102721	52.0319	107.903	19.5599	28.4621	23.9873	35.8121	204.014	239.066	98.276	144.114	110.11	87.644	172.977	104.702	67.3793	-1.6066	2.29e-05	0.00019466	NOD1
100141302	53.3327	25.4888	8.55744	1.0165	10.9033	6.82135	44.9369	12.3819	17.3428	17.9024	98.28	14.7611	89.5776	99.1918	87.9357	-1.60629	0.0109956	0.0350925	KCNK3
101122126	29.9183	33.9851	42.7872	22.3631	34.8906	31.5487	85.3801	68.5767	128.007	100.253	74.62	95.0245	119.437	117.928	100.498	-1.60401	6.39e-13	3.95e-11	PLCG2
101111346	16.9104	7.64664	6.11246	15.2476	16.355	0.852669	32.3546	9.52454	48.7251	51.0218	36.4	27.677	18.5333	35.2682	23.9825	-1.60329	0.00063723	0.00324388	TMEM54
101118307	67.6415	40.7821	52.5671	13.2146	22.897	17.906	268.723	61.9095	71.023	76.9803	70.98	107.018	158.563	84.8641	73.0894	-1.60228	8.25e-05	0.000583091	LOC101118307
101123639	162.6	180.971	89.2419	127.063	139.563	123.637	444.875	495.276	460.823	337.46	362.18	552.618	422.147	330.639	340.323	-1.60038	3.53e-17	5.67e-15	RRM2B
101113976	128.779	71.3687	133.252	104.7	71.9619	92.9409	228.279	287.641	210.591	460.987	241.15	264.777	313.007	521.308	207.848	-1.60003	5.9e-10	1.78e-08	CHST15
101110310	87.1534	134.241	86.7969	88.4359	134.111	77.5929	236.368	582.902	203.985	321.348	235.69	194.662	410.821	352.682	226.12	-1.59775	3.36e-09	8.47e-08	COBLL1
101101980	11.7072	10.1955	6.11246	19.3136	28.3486	11.9374	88.0763	50.4801	47.0734	59.973	42.77	34.135	26.7703	20.9405	26.2665	-1.59613	4.97e-05	0.000379068	TCF7
101116580	22.1136	73.9175	33.0073	30.4951	45.794	38.3701	109.646	72.3865	139.568	172.758	119.21	108.863	113.259	87.0684	190.718	-1.59561	3.08e-08	6.06e-07	SMOC2
101112614	538.53	296.52	473.104	454.377	207.163	214.02	718.99	1722.04	1054.61	561.24	1244.88	1258.38	1123.32	663.483	1532.59	-1.59382	4.76e-08	8.91e-07	KCNN3
101118949	788.283	657.611	468.214	868.094	550.618	520.128	1391.25	1885.86	1754.1	2299.56	1766.31	1492.72	2672.91	2850.11	1330.46	-1.59372	3.09e-13	2.12e-11	ABLIM3
101123502	30216.2	6109.67	23988.9	4452.29	17571.8	3529.2	49810.8	27988.8	26497.3	41076.1	41513.3	34255.9	35535.5	60676.7	70963	-1.59212	9.89e-05	0.000679836	PGAM2
101115892	126.177	110.451	136.919	21.3466	133.021	85.2669	230.077	284.784	297.305	426.972	262.08	217.726	457.154	355.988	235.257	-1.59144	3.14e-07	4.6e-06	FRMD4A
101106564	11.7072	38.2332	8.55744	10.165	2.18066	5.11601	24.2659	32.3834	46.2475	76.0852	32.76	28.5996	22.6518	33.0639	51.391	-1.59115	0.000839608	0.00410249	CIITA
101112725	88.4542	69.6694	105.134	52.8582	86.1363	54.5708	181.545	129.534	214.721	110.995	228.41	369.95	152.385	389.052	283.222	-1.59098	1.2e-07	1.97e-06	TRIL
101115013	58.5359	5.09776	25.6723	251.076	16.355	3.41068	76.3927	95.2454	70.1971	273.907	41.86	80.2634	170.918	725.203	92.5038	-1.59021	0.0598109	0.136553	RSAD2
101107117	41.6255	11.0451	48.8996	44.7262	23.9873	9.37936	70.1016	74.2914	74.3264	116.366	60.97	116.244	80.3109	120.132	89.0778	-1.58935	4.05e-06	4.3e-05	DNM3
101112851	585.359	178.422	375.305	509.269	340.184	179.06	471.837	572.425	1024.05	1276.44	1329.51	1219.64	1275.71	1851.58	737.747	-1.58685	1.23e-06	1.52e-05	TCN2
101111642	377.231	349.197	435.207	498.087	278.035	218.283	763.927	938.167	1337.87	1186.93	752.57	1923.55	949.316	891.624	961.583	-1.58631	6.43e-11	2.42e-09	SLC25A30
101106339	46.8287	28.0377	42.7872	31.5116	59.9683	25.5801	87.1776	77.1488	69.3713	125.317	96.46	139.308	150.326	202.792	103.924	-1.5862	3.81e-08	7.32e-07	NIPAL2
101109187	115.771	191.166	50.1221	91.4854	255.138	133.016	400.837	602.904	340.25	228.255	897.26	403.162	247.111	304.188	346.033	-1.58562	6.2e-06	6.18e-05	PI15
101109983	13.008	21.2407	9.77993	11.1815	14.1743	15.348	28.7596	65.7193	34.6856	79.6656	47.32	41.5156	37.0666	23.1448	26.2665	-1.58551	5.93e-06	5.96e-05	PIK3R5
101117255	5706.6	3392.56	2723.71	2662.22	2475.05	2210.97	9172.52	8701.62	6272.32	7151.11	11739	8928.62	9616.72	8067.6	16599.3	-1.58473	2.22e-10	7.28e-09	JPH1
101122189	11642.1	6261.75	5129.57	1868.33	5605.4	1190.33	5843.59	13080.1	11058.9	14106.2	17038.8	15465	27390.1	20437.9	18090.8	-1.58374	6.45e-05	0.000472221	CKMT2
101112348	10.4064	10.1955	18.3374	127.063	29.439	8.52669	121.33	568.615	90.8433	110.995	80.08	60.8895	125.615	119.03	124.48	-1.5824	NA	1	SDS
101115087	22.1136	25.4888	6.11246	12.198	15.2647	22.1694	71.0003	49.5276	59.4611	46.5462	50.05	62.7346	36.037	60.6172	31.9766	-1.58108	2.17e-07	3.32e-06	KIAA1328
101106003	133.982	33.1354	56.2346	36.5941	186.447	25.5801	156.38	292.403	246.929	283.753	216.58	346.886	183.274	285.452	97.0719	-1.5797	9.77e-05	0.000673535	PRKAR2B
101116746	26.0159	50.128	37.8972	26.4291	50.1553	12.79	62.0129	53.3374	90.8433	97.568	93.73	119.011	143.118	149.89	102.782	-1.57943	5.78e-07	7.81e-06	ABCC3
101116735	14.3088	5.94739	24.4498	32.5281	11.9937	5.96868	23.3672	13.3344	62.7645	58.1828	40.95	59.9669	57.6591	47.3917	59.3852	-1.57917	0.000216418	0.00131753	PATL2
101103225	427.962	138.489	806.844	267.341	254.047	98.0569	931.093	1148.66	915.866	1016.86	1079.26	1104.31	1065.66	720.794	931.89	-1.57849	3.99e-06	4.25e-05	REEP1
101107681	565.847	2762.14	268.948	562.127	335.822	2125.7	3419.7	4826.09	3427.27	2379.23	3185	3658.91	3429.69	1900.07	3416.93	-1.57718	0.000204184	0.00125764	RMND5A
101111424	94.9582	42.4813	176.039	33.5446	42.523	12.79	286.697	111.437	166.821	248.843	241.15	178.978	170.918	328.435	58.2431	-1.57624	0.000450252	0.00241899	COL6A6
101110196	45.5279	33.9851	37.8972	30.4951	42.523	32.4014	93.4688	126.676	70.1971	204.982	117.39	90.4117	92.6664	125.643	70.8054	-1.57612	3e-09	7.68e-08	HCLS1
101123376	32.5199	45.0302	17.1149	7.11553	37.0713	20.4641	88.0763	80.9586	118.096	61.7632	61.88	104.25	68.985	73.8428	54.8171	-1.57508	1.35e-06	1.65e-05	LOC101123376
101115434	4170.36	3063.75	2149.14	637.348	2240.63	868.017	4829.82	7415.81	4926.19	4874.82	6556.55	7213.56	10202.6	7822.93	4741.68	-1.57291	3.38e-06	3.68e-05	NDUFS1
101104461	104.064	407.821	83.1294	208.383	62.1489	158.596	200.419	987.695	314.648	322.243	712.53	276.77	465.391	303.086	991.276	-1.57176	0.00024957	0.00148257	LONRF3
101117271	65.0399	18.6918	162.591	27.4456	21.8066	17.0534	120.431	114.295	71.8488	214.829	134.68	55.3541	257.407	130.052	286.648	-1.56992	0.00122153	0.00561764	FAM71E1
101102861	41.6255	37.3836	15.8924	109.782	40.3423	28.1381	87.1776	130.486	97.4501	224.675	77.35	106.095	133.852	256.797	103.924	-1.56938	3.49e-05	0.000281052	PLSCR1
101123570	1165.51	353.445	270.171	666.827	447.036	235.337	1554.82	1549.64	1582.33	1319.41	1354.08	1930.01	1379.7	1365.54	1920.88	-1.56903	1.23e-07	2.02e-06	NXN
101102837	150.892	180.971	118.582	89.4524	154.827	127.9	380.166	742.914	300.609	407.279	338.52	271.235	519.962	342.763	356.311	-1.56781	8.77e-11	3.12e-09	ENDOD1
101113682	7.80478	1.69925	2.44498	2.03301	5.45166	1.70534	31.4558	11.4295	3.30339	6.26584	3.64	6.45798	12.3555	15.4298	1.14202	-1.56732	0.0234541	0.0644345	TTK
101110725	16.9104	9.3459	17.1149	6.09902	11.9937	4.26334	27.8609	22.8589	22.2979	47.4413	32.76	40.593	25.7407	26.4512	38.8288	-1.5672	9.73e-06	9.17e-05	LAT
101108838	59.8367	100.256	63.5695	83.3533	34.8906	57.9815	81.7852	586.712	61.9386	156.646	105.56	118.089	112.229	240.265	316.34	-1.5667	0.000306844	0.00176618	BACH2
101121760	1023.73	1741.73	644.253	1236.07	822.111	1313.11	2058.11	3293.59	2769.07	3736.23	3359.72	3222.53	4070.12	4837.26	2795.67	-1.56663	1.31e-11	5.65e-10	PTPRB
101119650	23.4144	20.391	14.6699	14.2311	29.439	29.8434	194.127	43.8129	23.1238	55.4974	72.8	25.8319	47.3628	93.6812	30.8346	-1.56639	0.000435151	0.00235364	KHDRBS3
101123512	2164.53	350.046	1828.85	399.486	960.583	158.596	2600.95	2051.59	2631.98	3073.84	4341.61	4400.65	2091.17	3311.91	1522.32	-1.5661	0.000329562	0.00187231	PPP1R3C
101114552	247.152	138.489	40.3422	63.0233	105.762	118.521	500.597	260.972	343.553	243.473	303.03	413.311	376.844	379.133	340.323	-1.56456	3.66e-07	5.26e-06	LOC101114552
101120089	32.5199	41.6317	26.8948	46.7592	47.9746	20.4641	93.4688	160.012	81.759	100.253	122.85	172.52	71.0443	61.7194	94.7879	-1.56381	6.33e-08	1.13e-06	SH3BGRL2
101115699	6.50399	12.7444	11.0024	21.3466	19.626	4.26334	10.7849	115.247	12.3877	46.5462	41.86	17.5288	27.7999	15.4298	46.8229	-1.56151	0.00342888	0.0133557	DUSP2
101104478	3.90239	15.2933	15.8924	51.8417	17.4453	8.52669	111.444	118.104	23.1238	41.1755	59.15	31.3673	32.9481	33.0639	50.249	-1.56026	0.00141042	0.0063223	CLEC4A
101119597	27.3167	8.49627	34.2298	10.165	17.4453	4.26334	62.0129	46.6703	42.9441	37.595	45.5	66.4249	52.511	48.4938	37.6867	-1.56004	1.83e-05	0.000160019	RNLS
780504	101.462	61.1731	46.4547	98.6009	55.607	85.2669	286.697	245.733	157.737	262.27	230.23	157.759	250.199	287.656	103.924	-1.55922	3.38e-09	8.51e-08	KIT
101115834	98.8606	35.6843	250.611	278.522	69.7813	38.3701	259.735	282.879	331.991	693.718	284.83	330.279	309.918	416.606	492.212	-1.55717	0.000150671	0.000968344	PSMB9
101121575	330.403	188.617	377.75	375.09	263.86	299.287	1007.49	1218.19	772.168	1162.76	746.2	1143.06	570.413	939.016	532.182	-1.55696	1.38e-11	5.92e-10	LAPTM5
443491	18.2112	38.2332	9.77993	15.2476	4.36133	11.9374	29.6584	27.6212	37.989	19.6926	76.44	47.9736	72.0739	72.7407	51.391	-1.55566	0.000265532	0.00156027	SLC6A4
105603144	46.8287	4.24813	11.0024	3.04951	42.523	3.41068	68.3041	50.4801	43.77	33.1194	44.59	62.7346	71.0443	49.5959	59.3852	-1.55529	0.00238655	0.00982617	NRG4
101103009	44.2271	128.294	73.3495	147.393	180.995	131.311	354.103	651.479	84.2365	389.377	199.29	186.359	676.465	286.554	286.648	-1.5551	8.51e-05	0.000598508	LYVE1
101115982	31.2191	28.8873	22.0048	36.5941	51.2456	23.0221	80.8864	34.2884	145.349	119.946	62.79	114.398	75.1628	108.009	108.492	-1.55497	5.81e-07	7.84e-06	LOC101115982
443334	316.094	384.881	276.283	260.225	399.062	272.001	791.788	1139.14	953.029	798.447	1001.91	1096.93	744.42	944.527	943.311	-1.55493	4.64e-23	2.17e-20	MYLK
121815981	3015.25	1915.91	2026.89	228.713	642.206	3981.11	523.066	9678.84	1315.58	5747.56	4024.02	441.91	2981.8	6374.73	20929.8	-1.55399	0.0371841	0.0941087	LOC121815981
101112372	137.885	33.1354	166.259	81.3203	189.718	43.4861	167.165	136.201	232.063	470.833	274.82	202.042	460.243	573.108	347.175	-1.55364	9.25e-05	0.000642367	LFNG
101104973	146.99	123.196	145.476	79.2873	118.846	58.8342	336.128	189.538	361.722	320.453	410.41	285.996	402.584	346.069	294.642	-1.55162	1.76e-11	7.38e-10	RALGPS1
101103328	14.3088	2.54888	7.33495	12.198	6.54199	0.852669	10.7849	11.4295	31.3822	17.9024	20.93	33.2125	16.474	22.0426	22.8405	-1.55148	0.0011855	0.00547763	BAALC
106991729	13.008	5.94739	13.4474	7.11553	2.18066	1.70534	21.5697	4.76227	9.91018	59.973	14.56	23.9868	22.6518	8.81705	20.5564	-1.55054	0.0066527	0.0231897	BDKRB1
101120052	161.299	299.069	141.809	157.558	128.659	184.176	337.925	675.29	455.042	605.996	445.9	500.955	656.902	489.346	555.023	-1.54989	9.34e-13	5.62e-11	ITPRID2
100217409	126.177	242.993	205.379	459.46	159.189	245.569	265.128	1865.86	170.125	751.9	501.41	182.669	711.472	631.521	1240.24	-1.54947	0.000663189	0.00336576	NFIL3
101108128	254.956	102.805	138.142	71.1553	135.201	92.9409	254.343	220.969	367.503	742.054	285.74	412.388	406.703	591.845	198.712	-1.54832	2.75e-06	3.05e-05	PCDH1
101105400	2.60159	2.54888	1.22249	4.06602	3.271	4.26334	0.898738	0.952454	6.60679	0.89512	5.46	17.5288	9.26664	6.61279	31.9766	-1.54829	0.0480753	0.115274	LOC101105400
101114986	876.737	823.288	553.788	588.556	666.193	814.299	1510.78	2511.62	1243.73	2763.23	1673.49	1704.91	2554.5	2898.61	2089.9	-1.54695	5.6e-13	3.51e-11	ETS1
554258	26.0159	19.5414	28.1173	50.8252	27.2583	23.0221	71.899	112.39	71.8488	79.6656	70.98	100.56	76.1924	93.6812	86.7937	-1.54629	1.54e-10	5.25e-09	TLR3
105607467	89.755	18.6918	42.7872	44.7262	87.2266	21.3167	111.444	94.293	53.6801	179.919	133.77	274.003	101.933	106.907	271.801	-1.54609	0.000143142	0.00092574	CYS1
101116590	383.735	332.204	228.606	210.416	186.447	337.657	469.141	482.894	783.73	1361.48	728	749.125	934.901	1153.93	679.503	-1.54346	3.16e-09	8.04e-08	JCAD
101112625	253.655	96.8575	209.046	204.317	264.951	80.1509	298.381	368.6	526.065	705.354	513.24	508.335	458.184	805.658	653.237	-1.5427	9.84e-08	1.66e-06	VSIR
101115736	52.0319	18.6918	12.2249	29.4786	27.2583	7.67402	59.3167	78.1012	46.2475	72.5047	68.25	40.593	93.6961	78.2513	100.498	-1.54222	1.24e-05	0.000114013	AGBL1
101119099	19.512	14.4437	8.55744	10.165	28.3486	19.6114	94.3675	44.7653	39.6407	34.0145	44.59	44.2833	40.1555	44.0853	53.6751	-1.5417	2.07e-06	2.39e-05	GPR160
101112618	287.476	136.79	277.505	70.1388	199.531	128.753	340.622	865.781	648.291	537.967	353.99	888.433	316.096	538.942	300.352	-1.54011	3.96e-06	4.22e-05	MME
101109391	260.159	251.49	167.481	274.456	145.014	212.315	543.737	470.512	560.751	846.783	595.14	633.804	793.843	728.509	547.029	-1.53975	1.59e-15	1.75e-13	ZNF366
101109929	1472.5	1579.46	1151.59	313.083	611.676	60.5395	1857.69	2817.36	2280.17	976.575	3440.71	3359.99	2663.65	1958.49	3254.76	-1.53867	0.000728113	0.00364251	FBXO40
101115385	724.544	75.6168	922.981	316.133	495.011	109.994	1366.98	844.827	1864.77	1311.35	751.66	1729.82	1549.59	883.909	1204.83	-1.53795	0.00024065	0.00143789	ASB16
101105518	6.50399	5.09776	3.66747	2.03301	2.18066	0.852669	3.59495	6.66718	4.12924	23.2731	21.84	11.0708	6.17776	8.81705	1.14202	-1.5358	0.0233162	0.0641672	CST7
101106773	24.7152	9.3459	19.5599	19.3136	19.626	8.52669	89.8738	38.0982	45.4217	47.4413	27.3	49.8187	32.9481	65.0258	36.5447	-1.53497	7.45e-06	7.26e-05	CDKL2
101103244	304.387	338.151	199.266	162.641	310.745	199.525	613.838	993.41	640.033	725.047	632.45	845.073	860.768	871.786	399.708	-1.53468	1.5e-11	6.37e-10	PREX2
101122306	375.93	589.641	418.092	417.783	270.402	622.448	740.56	1787.76	1038.92	1119.79	1599.78	1215.94	1147	1180.38	1864.92	-1.53168	8.58e-11	3.08e-09	MAST4
101104836	143.088	220.903	86.7969	43.7097	100.311	200.377	428.698	462.893	392.278	368.789	323.96	458.516	409.792	228.141	380.293	-1.53065	1.42e-07	2.28e-06	NUDT15
101111643	2038.35	1719.64	803.177	409.651	715.258	859.49	1038.04	2628.77	2844.22	2071.31	2529.8	1619.11	7723.23	3255.7	4649.17	-1.5303	0.000126452	0.000831827	SLC16A3
101105466	24.7152	11.0451	46.4547	21.3466	15.2647	5.96868	55.7218	89.5307	41.2924	103.834	34.58	79.3409	56.6295	33.0639	38.8288	-1.52955	0.000161931	0.00103136	KCNA3
101103289	2838.34	1488.55	1427.87	935.184	1504.66	792.129	3851.99	6366.2	2921.03	3436.36	4266.99	5591.69	4023.78	3896.03	4509.85	-1.52803	4.43e-09	1.09e-07	GYG1
101101983	14.3088	31.4362	11.0024	20.3301	31.6196	20.4641	26.9621	90.4832	19.8204	50.1267	39.13	47.9736	209.014	22.0426	55.9591	-1.5277	0.00162888	0.00715191	ELL2
101123406	962.59	1729.84	735.94	714.602	789.401	1105.91	2761.82	4912.76	2385.88	2108.9	2589.86	3299.1	3414.24	2182.22	2463.34	-1.52737	3.19e-10	1.02e-08	HIPK3
101119464	28.6175	46.7295	7.33495	10.165	6.54199	9.37936	63.8104	57.1473	59.4611	73.3998	34.58	37.8253	48.3925	67.23	30.8346	-1.52712	0.000255294	0.00151133	ETV6
101111130	4701.08	2356.86	1883.86	5293.95	3052.93	3001.39	9237.23	7938.71	9673.99	9856.16	8995.35	8561.43	10617.5	9383.55	13429	-1.52678	4.88e-12	2.39e-10	SYNM
101108157	362.922	177.572	350.855	257.176	237.692	121.079	347.812	578.14	549.189	1039.23	478.66	803.557	707.354	1331.37	644.101	-1.52077	4.73e-07	6.59e-06	SLCO2B1
100125354	115.771	329.655	77.0169	77.2543	115.575	248.127	357.698	1951.58	378.239	171.863	393.12	304.448	140.029	162.013	288.932	-1.51981	0.00340038	0.0132573	PLIN2
101114311	111.869	19.5414	58.6796	8.13203	38.1616	17.0534	119.532	44.7653	80.1073	160.226	122.85	139.308	133.852	69.4343	208.99	-1.51625	0.000825121	0.00404227	CCDC197
780487	347.313	364.49	246.943	473.691	324.919	318.898	616.534	1138.18	791.163	963.149	791.7	1204.87	877.242	1580.46	944.453	-1.51536	1.37e-12	7.87e-11	F11R
101105202	578.855	731.529	288.508	419.816	361.99	612.216	979.624	1268.67	1256.94	1732.95	1320.41	1223.33	1697.86	1961.79	1394.41	-1.5145	1.09e-11	4.83e-10	ARHGAP31
101121914	11.7072	14.4437	24.4498	5.08252	16.355	15.348	97.9624	14.2868	42.1183	30.4341	35.49	26.7545	32.9481	52.9023	39.9708	-1.51305	0.000227868	0.00137636	MFAP3L
101102507	351.215	360.242	221.271	633.282	304.203	213.167	557.218	562.9	1089.29	833.356	993.72	1070.18	838.117	943.425	2025.95	-1.5119	4.61e-07	6.45e-06	CRISPLD2
101110740	283.574	155.482	292.175	144.344	159.189	127.9	463.749	422.89	752.348	819.034	495.95	735.287	249.17	468.406	551.597	-1.5107	4.37e-08	8.26e-07	TLE1
101104028	13.008	3.39851	7.33495	11.1815	11.9937	5.96868	27.8609	13.3344	37.989	41.1755	7.28	23.9868	20.5925	39.6767	10.2782	-1.50784	0.00114702	0.00533581	LOC101104028
101119106	87.1534	52.6769	79.4619	206.35	44.7036	56.2761	183.343	332.407	197.378	346.411	157.43	233.41	256.377	337.252	198.712	-1.5063	2.97e-06	3.27e-05	DTX3L
101108209	19.512	29.7369	8.55744	11.1815	39.252	12.79	48.5319	50.4801	50.3768	26.8536	57.33	121.779	38.0962	58.413	65.0953	-1.50611	8.3e-05	0.000585604	RASSF9
101122523	6.50399	13.594	7.33495	6.09902	11.9937	1.70534	14.3798	64.7669	27.253	12.5317	10.01	33.2125	18.5333	7.71492	12.5622	-1.50599	0.00517392	0.01891	MCTP1
101121316	102.763	12.7444	117.359	24.3961	52.336	17.0534	198.621	243.828	197.378	136.953	97.37	272.158	80.3109	51.8002	103.924	-1.50539	0.0013575	0.00612647	GCNT1
114108829	14.3088	13.594	9.77993	7.11553	19.626	7.67402	13.4811	39.0506	15.6911	25.0633	29.12	12.916	32.9481	39.6767	99.356	-1.50452	0.00132006	0.00599564	FAM222A
101104499	331.703	184.369	100.244	251.076	140.653	133.869	910.422	347.646	744.915	546.918	317.59	825.699	428.325	351.58	380.293	-1.50402	1.73e-06	2.05e-05	FBXL4
101112633	37.7231	17.8422	20.7823	24.3961	43.6133	23.0221	37.747	61.9095	35.5115	202.297	40.95	65.5023	91.6368	138.869	35.4027	-1.50386	0.000366478	0.00203944	SLITRK2
101102499	184.713	225.151	125.917	178.905	368.532	162.86	542.838	973.408	523.588	623.898	517.79	803.557	468.48	382.44	460.235	-1.50252	7.06e-09	1.63e-07	KCTD12
101119892	89.755	43.331	102.689	99.6174	61.0586	40.9281	138.406	155.25	142.046	241.682	185.64	235.255	194.6	394.563	162.167	-1.50065	2.63e-07	3.95e-06	SLC66A3
101103059	14.3088	7.64664	13.4474	13.2146	32.71	9.37936	50.3293	50.4801	12.3877	66.2388	19.11	41.5156	33.9777	62.8215	45.6809	-1.49969	0.000274801	0.0016077	C3H12orf75
443077	331.703	112.151	343.52	133.162	247.505	68.2135	229.178	352.408	497.987	946.141	327.6	369.027	1183.04	706.466	613.266	-1.49656	0.000148364	0.000955307	NOS3
101122135	14.3088	18.6918	6.11246	21.3466	15.2647	5.96868	32.3546	39.0506	24.7755	59.0779	26.39	56.2767	49.4221	48.4938	10.2782	-1.49569	0.000227431	0.00137488	TLL1
101109956	23.4144	4.24813	14.6699	45.7427	18.5357	9.37936	54.823	53.3374	61.1128	92.1973	36.4	46.1284	38.0962	38.5746	66.2373	-1.49546	0.000169817	0.0010719	ITGB7
101106077	256.257	50.128	386.307	138.245	159.189	73.3295	303.773	203.825	370.806	1307.77	355.81	285.074	635.28	706.466	319.766	-1.49486	0.000698998	0.00351912	PCDH12
100270713	2865.66	1695.86	1831.29	1616.24	2471.78	1181.8	2287.29	3371.69	4067.3	9567.93	4767.49	3880.32	6109.81	9435.35	5794.62	-1.49435	8.93e-07	1.15e-05	IGFBP7
101104859	59.8367	63.722	56.2346	48.7922	57.7876	46.0441	134.811	142.868	127.181	272.116	131.95	102.405	166.8	189.567	135.901	-1.49426	8.61e-11	3.08e-09	TBC1D9
101122247	20.8128	16.1429	19.5599	22.3631	6.54199	10.232	17.076	37.1457	35.5115	81.4559	45.5	34.135	41.1851	55.1066	54.8171	-1.49352	3.45e-05	0.000277798	APOBR
101107969	858.526	354.294	1352.08	350.694	901.705	211.462	1881.06	1430.59	1513.78	2927.04	1520.61	1937.39	1973.8	2267.08	1545.16	-1.4928	8.17e-06	7.89e-05	LAMA4
101116299	71.5439	35.6843	86.7969	126.047	43.6133	27.2854	140.203	136.201	149.479	233.626	139.23	176.211	197.688	239.163	232.973	-1.49247	1.16e-06	1.44e-05	MALL
443088	684.219	920.995	514.669	461.493	419.778	572.993	1046.13	1520.12	1952.31	1712.36	1495.13	1750.11	2231.2	1676.34	1697.05	-1.49152	2.58e-13	1.82e-11	FLT1
114108765	1334.62	1214.97	987.773	1182.19	778.497	1385.59	3648.88	4896.57	2530.4	2644.18	2569.84	4390.5	3272.16	1896.77	3151.98	-1.48981	8.09e-12	3.76e-10	PPP3R1
101102606	711.536	238.745	312.958	195.169	245.325	142.396	912.219	888.64	788.685	554.974	904.54	916.11	1183.04	926.893	684.071	-1.48892	4.58e-07	6.42e-06	ACADSB
101114952	31.2191	12.7444	19.5599	24.3961	44.7036	3.41068	44.9369	95.2454	48.7251	58.1828	45.5	80.2634	55.5999	54.0044	84.5097	-1.48842	9.47e-05	0.00065488	TNFAIP8
114114483	40.3247	19.5414	31.7848	99.6174	35.981	11.9374	95.2662	96.1979	54.506	100.253	63.7	106.095	103.992	296.473	89.0778	-1.48837	0.000507508	0.002679	LOC114114483
101119860	5.20319	3.39851	1.22249	11.1815	1.09033	6.82135	14.3798	20.0015	18.1687	26.8536	5.46	14.7611	9.26664	3.30639	10.2782	-1.48793	0.00925905	0.0304285	PTPN22
101112948	16.9104	8.49627	13.4474	38.6272	9.81299	5.11601	60.2154	38.0982	19.8204	61.7632	23.66	28.5996	23.6814	20.9405	110.776	-1.48706	0.00233231	0.00964145	ANKRD37
101118984	44.2271	16.1429	33.0073	47.7757	49.065	8.52669	101.557	58.0997	33.8598	145.009	86.45	51.6638	112.229	152.094	89.0778	-1.48515	0.000169227	0.00106955	MPPED2
101122183	252.355	600.686	152.811	260.225	248.596	464.705	549.129	1575.36	770.517	955.988	859.04	1119.08	860.768	918.076	713.764	-1.48489	2.97e-07	4.39e-06	CRIM1
101111284	897.55	151.234	402.2	127.063	629.122	47.7495	760.332	1330.58	841.54	711.62	1122.94	1008.37	1265.41	1416.24	999.27	-1.48454	0.000694817	0.00350064	CCDC69
443028	114.47	33.1354	95.3543	55.9077	137.382	28.9907	184.241	191.443	199.029	236.312	187.46	302.602	148.266	288.758	204.422	-1.48452	3.03e-06	3.33e-05	CPE
101102161	827.307	1190.33	474.327	617.018	488.469	822.825	2023.06	2389.71	1626.1	1694.46	2141.23	2540.75	2187.96	1592.58	2351.42	-1.48326	4.94e-12	2.41e-10	NEK7
101123436	535.929	270.181	536.674	360.859	433.952	252.39	647.091	562.9	1084.34	1809.93	890.89	922.568	1395.14	1837.25	856.517	-1.48205	2.94e-07	4.36e-06	NPR1
101113425	2826.63	1045.89	1936.43	1480.03	1973.5	893.597	3480.81	2737.35	4560.34	5760.09	5794.88	3217.92	4905.14	5667.16	6418.17	-1.48198	2.98e-08	5.89e-07	SHISA4
101103591	170.404	22.9399	176.039	291.737	92.6783	23.8747	380.166	333.359	445.958	212.143	553.28	278.616	175.037	510.287	364.305	-1.48187	0.00087168	0.00423006	STARD10
101116636	76.747	48.4287	96.5768	54.8912	81.7749	18.7587	152.785	220.969	205.636	220.199	153.79	185.436	153.414	165.32	110.776	-1.48104	2.04e-07	3.16e-06	DOCK8
101102193	183.412	446.054	173.594	268.357	124.298	130.458	497.002	449.558	879.529	880.798	508.69	570.147	551.88	742.837	465.945	-1.47773	2.32e-07	3.53e-06	ABLIM1
101112974	13.008	3.39851	6.11246	7.11553	7.63233	3.41068	35.0508	16.1917	9.91018	5.37072	22.75	17.5288	13.3852	7.71492	38.8288	-1.47733	0.00402685	0.0152995	LOC101112974
101106078	7.80478	5.09776	12.2249	19.3136	14.1743	7.67402	31.4558	63.8144	18.1687	22.378	26.39	48.8961	27.7999	14.3277	21.6984	-1.47655	0.000387939	0.00213553	MARCHF1
101118296	11.7072	46.7295	11.0024	40.6602	11.9937	52.8655	100.659	197.158	69.3713	54.6023	64.61	31.3673	55.5999	68.3322	94.7879	-1.47461	0.000710704	0.0035667	C5AR1
101106828	89.755	6.79701	259.168	243.961	166.821	12.79	114.14	52.385	134.613	1210.2	92.82	162.372	82.3702	252.388	1145.45	-1.47434	0.0814453	0.172716	IFI6
101122443	372.028	124.046	92.9093	176.872	373.984	93.7936	430.496	247.638	677.196	732.208	470.47	743.59	552.91	885.012	395.14	-1.47419	3.12e-05	0.000254839	SMOC1
101103793	83.251	525.919	55.0121	40.6602	39.252	229.368	285.799	698.149	359.244	434.133	483.21	481.581	584.828	383.542	347.175	-1.4715	0.00170411	0.00744252	BMPR2
101102670	1818.51	1684.81	332.518	1168.98	852.64	1024.91	2555.11	3962.21	2578.3	2550.2	3063.97	3320.32	3325.7	3619.4	3635.06	-1.47046	1.27e-07	2.07e-06	CD59
100642178	70.2431	53.5265	36.6747	72.1718	6.54199	26.4327	211.203	59.0522	180.861	138.744	111.02	115.321	87.5183	130.052	67.3793	-1.46968	0.000207627	0.00127655	HDAC9
101105233	52.0319	42.4813	33.0073	49.8087	44.7036	27.2854	142.001	111.437	112.315	96.6729	97.37	148.533	134.881	114.622	73.0894	-1.46955	3.89e-11	1.51e-09	FGD4
101115356	24.7152	15.2933	22.0048	19.3136	29.439	20.4641	94.3675	55.2423	56.1577	50.1267	54.6	127.314	42.2147	36.3703	25.1245	-1.46941	2.54e-05	0.00021341	SOX5
101112591	31597.7	22356.2	19493.8	7931.78	8868.76	6481.99	33177.8	38049.6	52350.5	42588	45959.6	33982.8	62078.3	32322.2	61142.7	-1.46897	4.7e-06	4.89e-05	RYR1
101123304	850.721	200.512	323.96	97.5844	611.676	40.9281	1594.36	987.695	878.703	725.047	965.51	1048.04	1131.56	543.351	941.027	-1.46863	0.00106607	0.00500327	DAPK2
443545	548.937	456.25	458.434	385.255	364.171	306.961	510.483	844.827	885.31	2012.23	1029.21	855.221	1419.86	1716.02	1183.14	-1.46835	4.35e-08	8.23e-07	PDGFB
443206	24.7152	28.0377	17.1149	36.5941	42.523	9.37936	81.7852	122.867	36.3373	75.19	66.43	96.8697	59.7184	77.1492	38.8288	-1.46653	2.22e-05	0.000189787	IL18
101108186	779.178	165.677	786.062	418.8	738.155	150.07	955.359	843.874	1261.9	2659.4	1395.03	962.239	1479.57	2163.48	855.375	-1.46557	0.000119821	0.000798297	FSCN1
101112833	133.982	28.8873	81.9069	18.2971	25.0776	35.8121	67.4054	94.293	128.832	229.151	211.12	132.85	119.437	155.401	194.144	-1.46495	0.000267542	0.00157043	RASL10B
105603869	193.819	437.558	89.2419	68.1058	113.395	384.554	574.294	1065.8	578.92	324.033	586.95	655.023	588.947	540.044	420.264	-1.4645	9.27e-05	0.000642891	SMIM13
554262	11.7072	25.4888	4.88996	28.4621	14.1743	47.7495	57.5192	183.824	30.5564	63.5535	31.85	73.8055	45.3036	46.2895	20.5564	-1.46449	0.00279034	0.0111951	TLR2
101108803	184.713	174.173	314.18	107.749	343.455	101.468	648.889	534.327	611.954	642.696	593.32	759.274	423.177	368.112	479.649	-1.46337	1.16e-07	1.92e-06	LOC101108803
101117333	6.50399	10.1955	7.33495	3.04951	1.09033	6.82135	17.076	9.52454	11.5619	8.05608	20.93	20.2965	20.5925	9.91918	28.5506	-1.46248	0.00198698	0.00844651	CCSER1
101117480	1227.95	491.084	882.639	127.063	515.727	272.854	966.143	1323.91	1814.39	1710.57	1320.41	1457.66	2646.14	1309.33	1931.16	-1.45742	6.6e-05	0.000482516	MYORG
105604590	3.90239	13.594	2.44498	2.03301	2.18066	4.26334	19.7722	17.1442	15.6911	8.05608	13.65	25.8319	7.20739	7.71492	4.56809	-1.45544	0.0095453	0.0311948	HSBP1L1
105608322	13.008	15.2933	11.0024	20.3301	16.355	3.41068	32.3546	50.4801	41.2924	33.1194	19.11	64.5798	42.2147	14.3277	27.4085	-1.45515	0.000267568	0.00157043	LOC105608322
101121016	10.4064	9.3459	4.88996	26.4291	11.9937	0.852669	81.7852	35.2408	23.9496	8.9512	29.12	27.677	24.7111	12.1234	18.2724	-1.45463	0.00829232	0.0277436	PKIB
101111885	313.492	253.189	306.845	366.958	228.97	207.199	598.56	1186.76	507.897	882.588	629.72	951.168	737.213	854.152	540.177	-1.4546	2.93e-11	1.17e-09	ANXA3
101116073	146.99	649.965	157.701	310.034	209.344	478.347	46.7344	1436.3	178.383	2490.22	552.37	84.8763	672.347	659.075	1890.05	-1.45118	0.0420848	0.103866	ATF3
101121124	132.681	55.2257	132.029	198.218	153.737	63.9502	168.064	249.543	450.087	275.697	381.29	332.125	400.525	372.52	380.293	-1.45035	4.82e-07	6.69e-06	KLHL25
101102156	36.4223	18.6918	238.386	166.707	134.111	33.2541	194.127	217.16	257.665	486.945	190.19	261.087	210.044	521.308	228.405	-1.44937	0.0013592	0.00613282	LOC101102156
101114332	5.20319	6.79701	4.88996	1.0165	4.36133	2.55801	14.3798	4.76227	18.9945	6.26584	14.56	14.7611	12.3555	5.51066	9.13618	-1.44921	0.00579741	0.0207175	GRID1
101106176	476.092	757.017	312.958	325.281	320.558	455.325	1018.27	1804.9	963.765	977.471	1360.45	1261.15	1380.73	1191.4	891.92	-1.44911	3.35e-10	1.06e-08	ALDH6A1
101115712	9.10558	3.39851	3.66747	20.3301	14.1743	3.41068	84.4814	20.954	7.43264	24.1682	9.1	18.4514	14.4148	27.5533	13.7043	-1.44833	0.0125075	0.0389977	CCNB2
101113697	19.512	14.4437	8.55744	40.6602	9.81299	8.52669	62.0129	40.9555	55.3318	87.7217	34.58	46.1284	29.8592	47.3917	10.2782	-1.44767	0.000946438	0.00454458	MYO7A
101109610	2.60159	0.849627	4.88996	2.03301	11.9937	7.67402	21.5697	13.3344	9.08433	16.1122	12.74	12.916	16.474	8.81705	11.4202	-1.44734	0.00364856	0.0140728	LPAR5
101103326	46.8287	103.654	52.5671	77.2543	101.401	67.3608	144.697	494.324	142.872	146.8	229.32	176.211	183.274	145.481	178.156	-1.44713	3.09e-06	3.39e-05	MAN1A1
101102027	39.0239	45.0302	29.3398	15.2476	44.7036	14.4954	77.2915	109.532	78.4556	88.6168	75.53	82.1086	64.8665	131.154	58.2431	-1.44709	1.02e-06	1.28e-05	BACE2
101114336	5.20319	5.09776	6.11246	17.2806	15.2647	6.82135	17.076	20.0015	32.2081	53.7072	24.57	18.4514	18.5333	19.8384	22.8405	-1.44428	0.000497133	0.00262964	WAS
101111969	128.779	102.805	121.027	122.997	228.97	144.101	447.572	563.853	393.93	420.706	262.08	437.297	339.777	288.758	306.062	-1.44367	9.44e-11	3.34e-09	RAB8B
101117426	1208.44	525.919	602.688	507.236	883.169	281.381	1969.13	2068.73	1851.55	1253.17	2015.65	2345.17	1933.64	1330.27	1568	-1.4429	5.36e-08	9.85e-07	WWP1
101113758	32.5199	15.2933	24.4498	12.198	17.4453	10.232	44.9369	47.6227	51.2026	45.6511	55.51	61.8121	58.6887	31.9618	49.107	-1.44113	3.59e-07	5.18e-06	PRKG2
554324	57.2351	55.2257	62.347	43.7097	49.065	34.9594	57.5192	47.6227	94.1467	91.3022	149.24	59.9669	272.851	159.809	299.21	-1.44059	0.000272567	0.00159613	FGFR3
101118936	26.0159	25.4888	15.8924	18.2971	13.084	34.9594	56.6205	204.778	36.3373	27.7487	61.88	51.6638	27.7999	58.413	20.5564	-1.44001	0.0017651	0.00765843	SLC2A13
101121535	167.803	149.534	83.1294	377.123	47.9746	163.712	314.558	332.407	426.138	440.399	842.66	413.311	258.436	363.703	633.822	-1.43889	7.69e-05	0.000550608	KCNB1
101120120	653	362.791	240.831	459.46	250.776	202.083	1462.25	1061.03	1141.32	1037.44	670.67	1440.13	779.428	601.764	612.124	-1.43772	8.85e-07	1.14e-05	ANO5
101106044	166.502	117.249	117.359	136.212	78.5039	93.7936	405.331	419.08	433.57	371.475	171.99	364.414	250.199	211.609	248.961	-1.43737	8.41e-09	1.9e-07	PATJ
101108121	28.6175	57.7746	15.8924	27.4456	29.439	53.7181	83.5826	148.583	93.3209	42.9657	104.65	120.856	96.785	68.3322	114.202	-1.43724	5.01e-06	5.15e-05	LOC101108121
101109354	46.8287	15.2933	24.4498	42.6932	34.8906	12.79	97.0637	40.0031	151.13	101.149	40.04	95.0245	46.3332	88.1705	53.6751	-1.437	0.000130726	0.000855127	ARSK
101108466	331.703	154.632	242.053	153.492	203.892	79.2982	498.8	831.493	553.318	493.211	378.56	632.882	461.273	516.9	350.601	-1.43633	1.52e-07	2.43e-06	NEK6
101113925	16.9104	8.49627	23.2273	8.13203	14.1743	11.9374	55.7218	56.1948	40.4666	27.7487	42.77	28.5996	37.0666	31.9618	10.2782	-1.43516	0.000129017	0.00084556	SLC41A2
101113958	933.973	327.956	446.209	652.596	431.772	167.123	1498.2	1051.51	1688.03	1481.42	953.68	1708.6	1571.21	1044.82	988.991	-1.43429	1.27e-06	1.57e-05	RNF150
101102187	267.964	269.332	118.582	232.779	247.505	104.026	351.407	409.555	550.841	645.381	819.91	498.187	741.332	430.933	572.153	-1.43251	4.25e-08	8.08e-07	PRSS23
101105216	708.935	1223.46	265.281	335.446	445.946	1000.18	1606.04	2659.25	1791.27	1356.11	1525.16	1806.39	2350.64	1463.63	1557.72	-1.43218	2.45e-06	2.77e-05	PLEKHB2
442999	156.096	457.099	37.8972	17.2806	43.6133	96.3516	156.38	420.032	295.654	442.189	346.71	228.797	532.317	214.916	638.391	-1.43155	0.00548224	0.0197803	AQP1
101121849	88.4542	183.519	66.0145	209.4	97.0396	98.0569	206.71	613.381	350.986	246.158	233.87	493.574	252.259	383.542	228.405	-1.43123	4.92e-06	5.08e-05	TMEM140
101113070	214.632	159.73	190.709	237.862	273.673	225.957	552.724	833.397	690.409	469.043	538.72	684.546	437.592	470.61	584.716	-1.43004	1.31e-14	1.21e-12	ANTXR2
114118385	114.47	81.5642	68.4595	86.4028	74.1426	25.5801	190.532	189.538	274.182	199.612	197.47	309.06	190.481	173.035	89.0778	-1.42908	1.35e-06	1.65e-05	POGLUT3
101113075	22.1136	5.09776	9.77993	3.04951	134.111	0.852669	71.899	31.431	62.7645	144.114	66.43	60.8895	40.1555	182.954	44.5389	-1.42895	NA	1	PACRG
101120036	35.1215	28.0377	11.0024	26.4291	65.4199	6.82135	101.557	96.1979	71.023	67.134	73.71	86.7214	45.3036	93.6812	59.3852	-1.42797	0.00012899	0.00084556	RAB27B
101122829	52.0319	17.8422	45.2322	39.6437	30.5293	12.79	69.2028	88.5782	86.7141	121.736	71.89	65.5023	82.3702	138.869	65.0953	-1.42783	4.04e-06	4.29e-05	NLRC3
101103650	620.48	977.92	268.948	493.004	533.173	839.026	2164.16	2130.64	1426.24	1442.93	1266.72	2033.34	1742.13	1518.74	1341.88	-1.42718	7.94e-09	1.81e-07	PPM1A
101116915	50.7311	75.6168	46.4547	58.9572	35.981	36.6648	136.608	158.107	170.125	174.548	120.12	178.978	98.8442	105.805	85.6517	-1.42706	5.81e-09	1.38e-07	ADGRG6
101119773	5.20319	11.8948	13.4474	261.242	15.2647	10.232	56.6205	92.3881	81.759	244.368	153.79	320.131	87.5183	110.213	133.617	-1.42673	NA	1	LOC101119773
101113296	2.60159	1.69925	3.66747	7.11553	5.45166	5.96868	9.88612	18.0966	8.25848	11.6366	6.37	16.6062	19.5629	3.30639	13.7043	-1.42559	0.00587433	0.0209379	SLC35G2
121820019	26.0159	29.7369	20.7823	13.2146	8.72266	9.37936	30.5571	11.4295	27.253	127.107	40.95	17.5288	71.0443	81.5577	26.2665	-1.42477	0.0041037	0.0155369	LOC121820019
101111501	7419.75	2256.61	4820.28	3392.07	3384.39	497.106	8944.24	15670.7	9144.62	5843.34	9386.65	17010.3	9022.62	5695.82	6839.57	-1.42306	0.000332431	0.00188601	AGL
101119565	115.771	333.903	52.5671	41.6767	67.6006	249.832	349.609	346.693	526.891	329.404	426.79	418.846	359.34	348.274	365.447	-1.42211	0.000154192	0.000988195	THTPA
443185	556.741	324.557	617.358	255.143	722.89	327.425	753.142	1257.24	1315.58	1136.8	1416.87	1045.27	1788.46	1088.91	1446.94	-1.4204	1.44e-08	3.07e-07	SCD
101101854	754.462	499.581	592.908	808.121	882.079	388.817	1355.3	1416.3	1688.03	2256.6	1861.86	1629.26	1335.43	2214.18	1972.27	-1.41808	7.43e-12	3.5e-10	HTRA1
101105509	262.761	698.393	320.293	212.449	298.751	306.961	878.067	1751.56	687.106	1339.99	591.5	488.039	1491.93	601.764	583.574	-1.4168	2.31e-05	0.000195651	AKAP12
101103324	793.486	1360.25	592.908	323.248	648.748	1060.72	2140.79	3583.13	1725.2	1044.6	2492.49	2548.13	1875.98	1200.22	2528.44	-1.41622	4.54e-06	4.74e-05	MAPK6
101118507	836.413	395.926	579.461	610.919	1133.95	610.511	1180.04	2383.99	1358.52	2004.17	1890.07	2427.28	1530.03	2939.38	960.441	-1.41591	2.54e-07	3.83e-06	CAVIN2
100135449	230.241	112.151	220.048	186.02	236.602	90.3829	466.445	585.759	274.182	837.832	375.83	421.614	501.428	584.13	246.677	-1.41514	1.21e-06	1.49e-05	NRP2
101112734	24.7152	11.0451	13.4474	17.2806	16.355	26.4327	96.165	49.5276	20.6462	55.4974	48.23	37.8253	46.3332	65.0258	17.1303	-1.41491	0.000174232	0.00109479	NUSAP1
101113825	188.616	170.775	133.252	374.073	225.699	115.963	633.61	522.897	539.279	567.506	388.57	691.004	431.414	535.636	519.62	-1.41416	3.94e-09	9.8e-08	SLC40A1
443108	815.6	68.8198	267.726	106.733	1130.67	70.7715	1733.67	1880.14	661.505	876.322	770.77	823.853	922.546	828.803	1331.6	-1.41404	0.00573846	0.0205516	PGFS
101118349	146.99	14.4437	108.802	20.3301	33.8003	2.55801	254.343	114.295	113.967	189.765	58.24	142.076	116.348	139.971	170.161	-1.41378	0.00876816	0.0290695	KCNT1
443190	1.3008	1.69925	8.55744	4.06602	1.09033	2.55801	8.08864	10.477	4.12924	17.0073	12.74	6.45798	5.14814	6.61279	4.56809	-1.41171	0.0192301	0.0550156	HRH2
101117297	9.10558	5.94739	7.33495	13.2146	35.981	12.79	9.88612	124.772	30.5564	33.1194	26.39	36.9027	13.3852	8.81705	52.533	-1.41128	0.012295	0.0384636	CCL26
101119262	188.616	373.836	94.1318	47.7757	95.9492	310.371	425.103	665.766	586.352	275.697	480.48	576.605	575.562	412.197	438.537	-1.41062	9.02e-05	0.00062849	MRS2
101121880	223.737	604.934	282.395	427.948	112.304	804.067	579.686	1487.73	452.565	509.323	1613.43	674.397	1768.9	665.687	2046.5	-1.41056	0.000836818	0.00408983	MICAL2
101116728	2.60159	19.5414	14.6699	26.4291	30.5293	7.67402	34.152	67.6243	38.8149	51.9169	20.93	47.9736	32.9481	51.8002	60.5272	-1.41026	0.000367788	0.00204541	TIFA
105609630	854.624	462.197	354.522	256.159	299.841	233.631	1274.41	1272.48	539.279	722.361	1550.64	1814.69	1005.95	1194.71	422.548	-1.4091	3.92e-05	0.000310225	PPP1R14C
101106565	24.7152	89.2108	29.3398	9.14854	56.6973	23.0221	26.0634	597.189	5.78094	98.4631	24.57	13.8385	98.8442	42.9831	15.9883	-1.4063	0.105347	0.209939	ADAMTS4
100302309	98.8606	242.993	62.347	57.9407	63.2393	311.224	401.736	499.086	349.334	238.102	408.59	357.956	363.458	292.065	424.832	-1.40576	7.73e-05	0.000552746	ARL2BP
101111915	9.10558	5.09776	7.33495	79.2873	3.271	43.4861	36.8483	57.1473	23.9496	51.0218	102.83	42.4381	31.9184	41.881	200.996	-1.40483	0.0226244	0.0626742	LOC101111915
101116363	1800.3	1481.75	1261.61	1745.34	1112.14	1169.86	3085.37	4864.18	3404.97	3005.81	3695.51	4283.48	4080.41	3131.16	4480.15	-1.4045	1.57e-16	2.24e-14	DCAF6
101119927	140.486	53.5265	378.972	134.179	88.3169	63.0975	325.343	214.302	334.469	1310.45	145.6	168.83	587.917	160.911	154.173	-1.40349	0.00599529	0.0213136	CX3CL1
101104046	9.10558	5.09776	41.5647	32.5281	47.9746	3.41068	59.3167	48.5752	56.9835	58.1828	56.42	103.328	16.474	37.4725	114.202	-1.40221	0.00637368	0.0224458	LOC101104046
443200	1527.14	1737.49	973.103	1184.23	1249.52	1740.3	2860.68	2763.07	4028.49	4765.62	3760.12	4234.59	3198.02	4429.47	3315.29	-1.40212	1.51e-14	1.36e-12	TJP1
101103544	31.2191	6.79701	9.77993	9.14854	17.4453	15.348	23.3672	8.57209	45.4217	90.4071	30.03	17.5288	60.748	62.8215	13.7043	-1.40148	0.00536355	0.0194373	GABBR2
101102625	245.851	235.347	140.586	253.11	182.086	194.409	636.307	490.514	592.959	529.016	515.06	689.158	526.139	449.67	531.04	-1.40131	8.93e-18	1.65e-15	SLC44A1
101107908	572.351	581.994	562.346	1297.06	606.225	558.498	1423.6	2218.27	1641.79	2665.67	1504.23	2549.98	1578.42	1816.31	1156.87	-1.40121	1.42e-08	3.05e-07	LOC101107908
101113066	11.7072	13.594	13.4474	29.4786	18.5357	1.70534	23.3672	37.1457	27.253	39.3853	40.04	25.8319	62.8073	59.5151	34.2607	-1.40077	0.000611359	0.0031339	B3GNT3
101106631	645.196	627.874	455.989	360.859	514.637	435.714	1545.83	1225.81	1645.92	1372.22	924.56	1636.64	1411.62	1055.84	1216.25	-1.40046	1.63e-14	1.44e-12	CLASP2
100820738	331.703	317.76	191.931	183.987	180.995	310.371	511.382	956.264	476.515	649.857	626.08	569.225	777.369	491.551	949.021	-1.39982	1.23e-09	3.42e-08	AKIRIN2
101101941	57.2351	41.6317	68.4595	147.393	38.1616	35.8121	126.722	101.913	143.698	173.653	112.84	212.191	157.533	277.737	229.547	-1.39798	2.46e-05	0.000207409	IFIT2
101123484	244.55	213.256	151.589	130.113	266.041	147.512	581.483	1266.76	411.273	446.665	456.82	380.098	348.014	385.746	276.369	-1.39728	7.1e-06	6.99e-05	SAMHD1
101122538	7.80478	14.4437	3.66747	22.3631	19.626	30.6961	68.3041	59.0522	35.5115	76.9803	39.13	33.2125	22.6518	38.5746	20.5564	-1.39726	0.000779717	0.00386029	KCNAB2
101117855	992.508	799.499	646.698	733.916	711.987	792.982	2298.07	2576.39	1916.79	1599.58	1823.64	2852.58	2284.74	1258.63	1867.21	-1.3972	8.35e-14	6.48e-12	KPNA3
101122805	158.697	406.971	105.134	156.542	180.995	509.043	388.255	532.422	751.522	637.325	905.45	574.76	606.45	785.82	821.114	-1.39631	1.14e-05	0.000106324	LZTS3
101122219	46.8287	37.3836	55.0121	14.2311	21.8066	76.7402	362.191	102.865	49.5509	79.6656	91.91	60.8895	89.5776	38.5746	119.912	-1.39605	0.00241051	0.00990771	HSPA4L
443228	613.976	367.039	232.273	206.35	278.035	201.23	969.738	756.249	922.473	1181.56	487.76	630.114	1034.78	708.671	793.706	-1.39536	2.01e-07	3.12e-06	ESR1
442998	81783.7	25617.9	38684.5	14252.4	49624.3	7216.14	72318.8	96235	70899.1	86903.6	83468	71389.3	99340.5	83986.8	190337	-1.39189	0.000362245	0.00202004	PYGM
101111868	63.7391	120.647	35.4522	38.6272	30.5293	70.7715	199.52	91.4356	168.473	119.051	202.93	131.927	211.074	163.115	133.617	-1.38968	5e-06	5.15e-05	LOC101111868
101117925	42.9263	108.752	31.7848	29.4786	30.5293	39.2228	141.102	139.058	119.748	86.8266	140.14	114.398	156.503	84.8641	135.901	-1.3894	3.15e-06	3.45e-05	CRPPA
101110931	3398.98	3241.33	1525.67	2456.89	2030.2	1565.5	4829.82	5529.95	6798.38	8048.91	6031.48	7990.36	6610.21	6101.4	3890.87	-1.3884	6.91e-10	2.03e-08	VWF
678682	33.8207	63.722	17.1149	23.3796	16.355	44.3388	79.0889	77.1488	96.6243	92.1973	102.83	63.6572	81.3405	110.213	85.6517	-1.38737	1.72e-06	2.04e-05	MYD88
101121475	55.9343	74.7672	70.9045	82.3368	58.8779	44.3388	230.976	320.025	147.001	191.556	149.24	125.469	118.407	125.643	109.634	-1.38722	2.79e-07	4.17e-06	ACSL5
114117803	7.80478	28.8873	4.88996	3.04951	3.271	9.37936	16.1773	36.1933	28.0788	18.7975	28.21	18.4514	39.1258	33.0639	11.4202	-1.3866	0.00429086	0.0161268	DUXB
101113888	123.576	64.5716	133.252	110.799	182.086	104.878	275.913	302.88	302.261	414.44	313.95	399.472	172.977	385.746	245.535	-1.38647	8.36e-09	1.89e-07	STXBP6
101120985	102.763	354.294	37.8972	32.5281	40.3423	248.979	396.343	490.514	357.592	255.109	300.3	443.755	331.54	350.478	284.364	-1.38605	0.00158765	0.00699477	CNOT7
101109591	32.5199	21.2407	45.2322	51.8417	33.8003	23.0221	86.2788	94.293	89.1916	109.205	91	68.2701	46.3332	95.8854	129.049	-1.3859	2.91e-07	4.32e-06	CHN1
101113602	3020.45	983.018	1228.6	491.988	2146.86	435.714	3248.94	3625.99	2360.27	2957.47	4030.39	4289.02	4989.57	3892.73	3150.84	-1.38555	8.07e-05	0.000572808	SUCLA2
101114278	118.373	86.6619	68.4595	112.832	141.743	69.9188	159.975	226.684	162.692	319.558	232.96	300.757	340.807	340.559	254.671	-1.38391	1.01e-08	2.23e-07	PELI2
101113725	9.10558	5.94739	3.66747	4.06602	9.81299	1.70534	6.29117	54.2899	8.25848	8.05608	17.29	8.30311	14.4148	5.51066	10.2782	-1.3835	0.0213707	0.0598137	CTSL
101121322	409.751	330.505	309.29	190.086	246.415	234.484	627.319	286.689	772.168	711.62	805.35	955.781	685.732	1157.24	727.468	-1.38349	7.31e-08	1.28e-06	SDC3
443054	174.307	41.6317	194.376	586.523	111.214	48.6021	396.343	483.847	572.313	545.128	723.45	585.831	407.732	374.725	433.969	-1.38336	0.00119965	0.00553038	GSTA1-1
101103415	79.3486	111.301	108.802	174.839	118.846	84.4142	295.685	365.742	174.254	570.191	236.6	274.003	330.51	223.733	180.44	-1.38297	5.59e-07	7.61e-06	COTL1
101116266	620.48	1422.28	473.104	565.176	630.212	871.428	1707.6	2393.52	2091.05	1621.06	1823.64	2513.08	2664.68	1568.33	1534.88	-1.38124	1.23e-08	2.66e-07	ZYG11B
101115290	9.10558	1.69925	7.33495	14.2311	15.2647	5.96868	14.3798	9.52454	58.6352	28.6438	14.56	22.1416	31.9184	12.1234	14.8463	-1.38062	0.0060595	0.0215121	CCL16
101113233	110.568	30.5866	100.244	91.4854	175.544	28.9907	392.749	188.586	205.636	269.431	180.18	288.764	187.392	174.137	204.422	-1.38058	6.93e-05	0.000503304	JAZF1
101121656	551.538	797.8	454.767	312.067	582.237	450.209	1039.84	1266.76	1131.41	1056.24	1466.92	1265.76	1973.8	1897.87	1196.84	-1.37984	5.04e-10	1.55e-08	HEG1
101110495	39.0239	50.128	34.2298	33.5446	23.9873	38.3701	191.431	49.5276	83.4107	128.002	45.5	151.301	38.0962	49.5959	119.912	-1.37964	0.000219232	0.00133237	KRT8
101115457	624.383	357.693	893.641	490.971	690.18	273.707	1503.59	1141.99	1773.92	1509.17	2134.86	1128.3	1207.75	1494.49	1071.22	-1.37722	4.68e-08	8.79e-07	COL5A3
101104900	7.80478	17.8422	1.22249	8.13203	7.63233	7.67402	15.2785	13.3344	28.0788	33.1194	20.93	30.4448	19.5629	27.5533	11.4202	-1.37693	0.00129124	0.00588036	GDF11
101118136	36.4223	29.7369	37.8972	27.4456	37.0713	40.0754	60.2154	73.339	65.242	92.1973	75.53	67.3475	89.5776	137.766	153.031	-1.37687	2.12e-07	3.26e-06	ASPHD2
105601863	101.462	80.7145	37.8972	50.8252	43.6133	44.3388	165.368	140.011	147.827	141.429	156.52	192.817	113.259	229.243	108.492	-1.37665	7.97e-08	1.38e-06	STON1
101111705	3.90239	4.24813	34.2298	13.2146	17.4453	2.55801	35.9495	60.0046	14.8653	42.0706	60.06	13.8385	25.7407	13.2256	25.1245	-1.3763	0.0108522	0.0347426	SLC2A6
101113426	305.687	510.626	31.7848	938.233	165.731	127.048	1481.12	1528.69	1104.16	767.117	568.75	1182.73	610.569	300.882	545.887	-1.37492	0.00586255	0.0208995	PRKCQ
101109458	790.885	1128.3	605.133	657.678	813.388	889.334	1573.69	3927.92	1640.96	1903.92	1580.67	2144.97	2652.32	2008.08	1570.28	-1.37444	3.47e-09	8.71e-08	MBNL2
101111337	201.624	162.279	103.912	160.608	274.764	86.1196	517.673	354.313	493.857	429.657	348.53	674.397	273.881	382.44	367.731	-1.37437	1.69e-07	2.67e-06	LOC101111337
101117404	7.80478	6.79701	9.77993	7.11553	7.63233	3.41068	37.747	17.1442	5.78094	24.1682	16.38	16.6062	12.3555	28.6554	4.56809	-1.37383	0.00492877	0.0181463	BUB1
101109009	7.80478	15.2933	2.44498	2.03301	13.084	11.0847	13.4811	31.431	18.9945	17.0073	24.57	23.0642	19.5629	12.1234	44.5389	-1.37353	0.00234576	0.00968494	OSBPL3
106991878	113.169	65.4213	147.921	100.634	98.1299	58.8342	248.052	160.965	263.446	298.075	191.1	276.77	315.066	296.473	208.99	-1.37348	2.86e-09	7.35e-08	RNF152
101106758	105.365	44.1806	80.6844	55.9077	115.575	39.2228	121.33	267.64	123.877	274.802	195.65	166.062	162.681	298.678	94.7879	-1.37254	1.66e-05	0.000146851	TMTC2
101107855	32.5199	20.391	9.77993	6.09902	7.63233	23.8747	52.1268	52.385	25.6013	31.3292	54.6	15.6837	70.0146	34.1661	53.6751	-1.37199	0.000824085	0.00403911	MFSD2B
101106372	85.8526	46.7295	58.6796	43.7097	61.0586	34.9594	157.279	106.675	165.17	155.751	98.28	202.042	117.377	138.869	132.475	-1.37175	5.23e-09	1.26e-07	PRICKLE2
101102323	113.169	443.505	67.237	93.5184	73.0523	22.1694	204.014	1029.6	180.035	179.919	222.04	256.474	605.421	288.758	191.86	-1.37172	NA	1	ESRRG
101121746	5.20319	23.7896	15.8924	55.9077	20.7163	23.0221	165.368	125.724	19.8204	27.7487	74.62	25.8319	20.5925	49.5959	53.6751	-1.37121	0.00879434	0.0291341	MSR1
101111151	221.136	278.678	106.357	87.4193	135.201	131.311	470.939	289.546	605.347	415.335	349.44	569.225	325.362	385.746	315.198	-1.37111	3.65e-07	5.25e-06	PTGFRN
101120654	2.60159	4.24813	3.66747	2.03301	1.09033	5.11601	10.7849	3.80982	4.95509	8.9512	7.28	8.30311	9.26664	8.81705	12.5622	-1.37088	0.0108777	0.0348026	NTNG2
100307049	1069.26	632.972	770.169	822.352	782.859	366.648	1964.64	2424	1890.37	2278.97	1567.02	2280.59	1583.57	1689.57	1537.16	-1.36988	8.48e-11	3.05e-09	STAT1
101111428	1875.75	2527.64	849.631	1369.23	1093.6	2611.72	2589.26	6755.76	3125.84	2468.74	5342.61	5025.23	4725.99	3993.02	6011.61	-1.36962	2.73e-06	3.04e-05	RPS6KA3
101103495	42.9263	10.1955	13.4474	34.5611	13.084	7.67402	33.2533	59.0522	30.5564	87.7217	55.51	67.3475	41.1851	52.9023	38.8288	-1.36897	0.000453583	0.00243497	RNASEL
101103329	132.681	72.2183	74.572	59.9737	152.647	46.0441	581.483	389.554	119.748	181.709	407.68	95.0245	73.1035	160.911	71.9474	-1.36882	0.00283809	0.0113557	POSTN
101104341	101.462	79.0153	72.127	71.1553	100.311	57.9815	222.887	165.727	241.148	264.06	228.41	247.248	152.385	185.158	151.889	-1.36875	1.23e-11	5.36e-10	SLIT3
101117550	13.008	5.94739	15.8924	19.3136	14.1743	3.41068	37.747	40.9555	23.9496	19.6926	18.2	21.2191	39.1258	20.9405	52.533	-1.36794	0.0006829	0.00345159	CGN
101117930	65.0399	15.2933	113.692	40.6602	45.794	17.906	62.0129	93.3405	106.534	166.492	109.2	116.244	126.644	217.12	149.605	-1.36761	0.000375389	0.00208093	GIPC3
101111153	457.881	506.378	322.738	516.384	257.318	300.992	980.523	1470.59	919.995	1220.94	761.67	1224.25	962.701	902.646	695.492	-1.36718	2.9e-10	9.28e-09	CD47
100174905	243.249	79.8649	385.085	504.186	150.466	113.405	484.42	596.236	525.24	1158.28	543.27	583.986	525.11	720.794	568.727	-1.36694	8.46e-05	0.000595497	PSMB8
101104097	793.486	745.123	551.344	1234.04	696.722	836.468	1928.69	1486.78	2044.8	1893.18	2432.43	2204.94	2095.29	1719.33	2974.97	-1.36568	3.33e-12	1.69e-10	PDZRN3
100302357	19392.3	11294.1	8777.49	3184.71	14979	6967.16	26609.8	18573.8	29763.6	32265.5	22549.8	19733.7	31228.6	41530.5	27380	-1.36541	8.57e-06	8.25e-05	TUBA4A
101120709	26.0159	21.2407	19.5599	33.5446	31.6196	35.8121	69.2028	107.627	61.9386	104.729	93.73	62.7346	36.037	60.6172	52.533	-1.36485	1.72e-06	2.04e-05	VAV3
101107786	153.494	75.6168	75.7945	56.9242	77.4136	82.7089	157.279	146.678	145.349	353.572	141.96	159.604	231.666	587.436	90.2198	-1.36478	0.000258824	0.00152739	N4BP3
101107824	39.0239	24.6392	12.2249	36.5941	33.8003	17.0534	16.1773	69.5292	30.5564	72.5047	50.05	36.9027	74.1332	212.711	68.5214	-1.36463	0.00276699	0.0111209	SYN2
101114323	79.3486	41.6317	40.3422	299.869	61.0586	21.3167	154.583	282.879	166.821	290.914	127.4	222.339	237.844	503.674	113.06	-1.36462	0.00380847	0.0146102	PARP14
101116675	104.064	10.1955	24.4498	3.04951	50.1553	8.52669	15.2785	41.908	99.9277	184.395	54.6	55.3541	77.222	142.175	98.2139	-1.36449	0.0201681	0.0570925	CACNG7
101123595	154.795	400.174	129.584	323.248	107.943	309.519	687.535	877.21	796.944	450.245	504.14	627.346	550.851	435.342	584.716	-1.36439	2.33e-06	2.65e-05	USF3
101120449	2972.32	2433.33	1500	1838.86	2048.73	1958.58	4575.48	5432.8	5747.08	5407.42	5742.1	5551.09	5311.85	4887.95	6578.05	-1.36407	2.16e-18	4.63e-16	ILRUN
114118523	18.2112	5.09776	2.44498	14.2311	4.36133	0.852669	13.4811	14.2868	10.736	28.6438	13.65	77.4957	7.20739	4.40853	2.28405	-1.36362	0.0556704	0.129238	LOC114118523
101111593	3024.35	4297.41	1790.95	2112.3	1792.51	2741.33	5001.48	7217.7	5109.52	7698.92	6938.75	6558.54	6700.81	9070.54	6527.8	-1.36331	1.95e-10	6.47e-09	LOC101111593
101121478	195.12	295.67	94.1318	368.991	94.8589	179.913	357.698	374.315	459.998	387.587	812.63	423.459	364.488	369.214	1196.84	-1.36326	0.000128312	0.000842282	GREB1L
101109328	58.5359	29.7369	56.2346	36.5941	53.4263	217.431	125.823	175.252	233.715	150.38	234.78	141.153	279.029	214.916	191.86	-1.36087	0.000256838	0.00152004	SIM2
101106689	111.869	64.5716	174.816	95.5514	179.905	68.2135	385.559	338.121	308.867	400.118	202.93	358.879	172.977	341.661	158.741	-1.3601	3.64e-06	3.92e-05	GNG2
100302064	647.797	1373	522.004	383.222	472.114	816.857	1588.97	2278.27	1719.42	1537.82	1769.95	1966.92	1970.71	1507.72	1898.04	-1.35985	3.04e-08	6e-07	RAB10
101118965	117.072	41.6317	125.917	88.4359	94.8589	19.6114	101.557	407.65	184.164	174.548	161.98	233.41	97.8146	246.877	260.381	-1.35841	0.000328909	0.00186964	TMEM100
101105759	22.1136	16.9925	24.4498	20.3301	35.981	13.6427	67.4054	38.0982	98.276	41.1755	41.86	59.9669	47.3628	36.3703	78.7996	-1.35824	1.6e-05	0.000142038	GPR63
101122713	249.753	210.707	268.948	665.81	255.138	88.6776	827.738	529.565	697.842	1254.06	420.42	1144.91	663.08	693.241	443.105	-1.3558	0.000119826	0.000798297	NIBAN1
101108628	61.1375	87.5116	25.6723	10.165	32.71	131.311	113.241	141.916	185.816	170.968	159.25	143.921	146.207	152.094	130.191	-1.35514	0.000336605	0.00190444	FUT11
101119928	139.185	87.5116	91.6868	131.129	149.376	81.0035	159.077	175.252	278.311	285.543	306.67	229.719	383.021	381.337	406.56	-1.35483	6.68e-08	1.18e-06	LOC101119928
114116641	124.877	68.8198	83.1294	109.782	123.208	139.838	234.571	273.354	207.288	320.453	295.75	318.286	242.992	326.231	271.801	-1.35414	9.06e-13	5.48e-11	RAP2A
443095	9.10558	8.49627	13.4474	3.04951	26.168	11.9374	62.0129	12.3819	44.5958	36.6999	17.29	44.2833	19.5629	4.40853	34.2607	-1.35405	0.00842828	0.0281025	FGF7
101108217	3.90239	2.54888	8.55744	8.13203	10.9033	3.41068	17.9748	17.1442	6.60679	15.217	19.11	12.916	11.3259	22.0426	19.4144	-1.35266	0.00208391	0.00877335	C4H7orf57
101110444	3.90239	1.69925	1.22249	1.0165	1.09033	1.70534	1.79748	14.2868	3.30339	5.37072	0.91	5.53541	3.08888	2.20426	3.42607	-1.35244	0.0857725	0.17978	GRIK4
101118328	217.233	435.859	77.0169	80.3038	64.3296	201.23	444.875	482.894	614.431	415.335	430.43	499.109	401.555	339.456	499.064	-1.35237	0.000112926	0.00075996	SNX27
443523	7.80478	1.69925	4.88996	2.03301	6.54199	1.70534	7.1899	2.85736	14.8653	18.7975	9.1	6.45798	10.2963	12.1234	9.13618	-1.35171	0.0149776	0.0451127	CSF3
100126571	1044.54	906.552	952.321	1032.77	1257.15	817.709	2084.17	3428.84	1773.92	2503.65	2420.6	3569.42	2957.09	2824.76	1433.24	-1.35094	7.38e-11	2.7e-09	CAV2
101111725	2973.62	1881.92	1761.61	2185.48	2064	1763.32	7503.56	6792.9	5496.02	4428.16	3991.26	7768.02	4024.81	3170.83	5125.4	-1.35045	1.2e-09	3.35e-08	UBE2G1
101112675	111.869	114.7	128.362	58.9572	111.214	40.9281	421.508	170.489	99.9277	229.151	181.09	134.695	377.873	230.345	316.34	-1.35005	5.86e-05	0.000434997	RAI14
101112109	11.7072	1.69925	7.33495	12.198	16.355	5.11601	35.9495	20.954	13.2136	33.1194	16.38	17.5288	26.7703	20.9405	19.4144	-1.34977	0.00138381	0.00622335	LOC101112109
100620050	131.381	246.392	58.6796	189.07	196.26	206.346	344.217	440.986	457.52	174.548	566.93	623.656	350.073	573.108	406.56	-1.34964	7.6e-06	7.39e-05	KCNMB4
100145864	27.3167	34.8347	9.77993	18.2971	37.0713	17.0534	63.8104	92.3881	48.7251	42.0706	61.88	39.6704	55.5999	93.6812	55.9591	-1.34916	1.94e-05	0.00016867	SFXN1
101122066	1791.2	2151.26	1083.13	991.091	1211.36	1956.88	2929.89	3969.83	3772.48	3524.09	4084.99	4455.08	4959.71	3791.33	3611.08	-1.34877	1.08e-11	4.79e-10	HIF1AN
101119369	27.3167	28.8873	57.4571	60.9902	123.208	25.5801	150.988	132.391	132.962	79.6656	152.88	163.295	106.052	179.647	134.759	-1.34821	4.01e-05	0.000316727	PDE1A
101108731	3382.07	1369.6	2053.79	1203.54	1801.23	555.087	3533.84	3975.54	3613.09	4125.61	5043.22	4348.06	6202.47	3139.97	5560.51	-1.34708	5.37e-06	5.48e-05	SMYD1
101103823	2286.8	1022.95	1841.07	1044.97	2560.1	1216.76	3641.69	3330.73	4764.32	7367.73	3846.57	3766.85	3161.99	3071.64	5064.87	-1.34597	2.57e-07	3.87e-06	TOB1
443051	2320.62	3869.2	2251.83	2189.55	2403.09	2504.29	6158.15	6836.72	7004.02	7655.96	9235.59	5124.87	5836.96	6988.62	4396.79	-1.34552	1.13e-12	6.63e-11	COL6A3
101121673	57.2351	41.6317	25.6723	66.0728	32.71	46.0441	87.1776	125.724	87.5399	199.612	60.06	97.7922	112.229	213.814	43.3969	-1.3455	0.00010071	0.000689708	EIF2AK2
101106451	42.9263	22.9399	33.0073	38.6272	30.5293	6.82135	55.7218	49.5276	63.5903	55.4974	105.56	50.7413	80.3109	138.869	61.6692	-1.34529	0.000131894	0.000862216	SNPH
101114836	26.0159	26.3384	25.6723	16.2641	39.252	16.2007	69.2028	91.4356	47.0734	32.2243	73.71	65.5023	40.1555	100.294	49.107	-1.34507	1.76e-05	0.000155166	B4GALT6
443026	686.821	1178.43	420.537	811.17	596.412	874.838	703.712	6369.06	983.585	1789.34	1913.73	1110.77	1225.26	1216.75	2093.33	-1.34459	0.000831402	0.00406914	ETS2
101117934	85.8526	104.504	86.7969	99.6174	57.7876	49.4548	127.621	213.35	128.832	386.692	187.46	153.146	268.733	242.469	134.759	-1.34449	2.5e-06	2.82e-05	LOC101117934
654334	79.3486	172.474	67.237	71.1553	178.815	48.6021	119.532	332.407	71.023	122.631	280.28	263.855	358.31	449.67	357.453	-1.34432	0.000712987	0.00357379	SLCO2A1
101113884	166.502	274.429	165.036	481.823	99.2202	208.904	506.888	1242.95	352.637	688.347	576.03	525.864	554.969	559.883	311.772	-1.34412	6.41e-05	0.000470369	CD44
101106731	2216.56	719.634	1250.61	650.563	1709.64	513.307	3369.37	2991.66	2545.26	2473.22	2578.94	3399.66	3669.59	3148.79	2695.17	-1.34398	2.07e-06	2.39e-05	PRDX3
101122152	84.5518	145.286	17.1149	298.852	21.8066	86.9722	113.241	182.871	176.732	223.78	359.45	190.972	420.088	436.444	391.714	-1.34342	0.00506409	0.0185614	NANOS1
554320	141.787	265.933	73.3495	233.796	141.743	393.08	329.837	640.049	417.879	447.56	785.33	431.762	442.74	835.416	435.111	-1.34314	2.41e-05	0.000203491	PYGL
101114677	727.146	820.74	594.131	524.516	833.014	640.354	1579.98	1847.76	2094.35	1460.84	1922.83	2124.67	1753.46	1218.96	1750.72	-1.34305	2.9e-16	3.84e-14	UBQLN2
101123320	40.3247	17.8422	26.8948	12.198	66.5103	13.6427	52.1268	38.0982	92.495	63.5535	91.91	53.509	90.6072	80.4556	107.35	-1.34249	0.000284023	0.0016524	TMEM145
101102783	15.6096	7.64664	3.66747	4.06602	3.271	12.79	14.3798	20.954	20.6462	22.378	15.47	16.6062	35.0073	20.9405	12.5622	-1.3422	0.00137979	0.00620935	NIPA1
105608393	39.0239	76.4664	15.8924	26.4291	10.9033	76.7402	120.431	140.011	129.658	0.89512	132.86	143.921	103.992	82.6599	82.2256	-1.34211	0.0160238	0.0476487	LOC105608393
105605079	13.008	3.39851	6.11246	9.14854	23.9873	18.7587	19.7722	19.0491	30.5564	23.2731	31.85	66.4249	19.5629	18.7362	53.6751	-1.34196	0.0028294	0.0113297	LOC105605079
101111635	286.175	239.595	328.85	55.9077	179.905	81.8562	266.925	341.931	481.47	723.257	606.97	404.085	349.044	493.755	768.581	-1.3367	0.000144604	0.000934022	INSYN1
101113613	88.4542	64.5716	100.244	70.1388	39.252	46.8968	184.241	217.16	128.007	310.606	136.5	206.655	126.644	180.75	53.6751	-1.33469	3.24e-05	0.000263553	RASSF2
101108189	613.976	420.565	414.425	470.641	870.085	218.283	1331.93	1503.93	1258.59	1052.66	1035.58	2177.26	1073.9	1175.97	762.871	-1.33458	1.33e-06	1.63e-05	ECM2
105608415	113.169	64.5716	135.697	114.865	105.762	78.4455	185.14	205.73	217.198	256.899	295.75	261.087	180.185	404.482	302.636	-1.33378	5.91e-09	1.39e-07	GNGT2
101121871	70.2431	19.5414	69.682	71.1553	67.6006	31.5487	170.76	93.3405	199.855	213.934	93.73	95.9471	71.0443	178.545	122.196	-1.33307	6.31e-05	0.000464255	SKAP1
443063	936.574	395.076	556.233	422.866	516.818	277.117	1527.85	2635.44	1011.66	588.094	835.38	2064.71	1171.72	607.274	1282.49	-1.33292	9.16e-05	0.000636357	HOMER1
101117111	1268.28	745.123	808.067	522.483	461.211	156.891	1748.94	1855.38	1644.26	1613.01	1379.56	1751.96	2068.52	1329.17	1570.28	-1.33282	1.24e-05	0.000114013	AKAP6
101102909	412.353	860.672	195.599	703.421	409.965	607.1	1803.77	1233.43	1799.52	843.203	1393.21	1504.71	860.768	885.012	1733.59	-1.33274	5.51e-06	5.59e-05	TTC9
101121779	1636.4	1231.11	1145.47	1644.7	1674.75	1238.93	3339.71	4109.84	4305.15	2073.1	3479.84	5510.5	3660.32	2160.18	3729.85	-1.33219	6.86e-10	2.02e-08	REEP5
101121938	11.7072	5.94739	6.11246	3.04951	5.45166	5.96868	22.4685	9.52454	11.5619	18.7975	20.02	23.9868	8.23702	11.0213	15.9883	-1.33155	0.00200871	0.00851779	LOC101121938
101122983	45.5279	26.3384	135.697	64.0398	61.0586	39.2228	251.647	246.686	87.5399	155.751	183.82	173.443	98.8442	99.1918	99.356	-1.33015	0.000170301	0.00107403	LOC101122983
101117689	61.1375	50.128	85.5744	52.8582	35.981	22.1694	94.3675	76.1963	157.737	134.268	126.49	190.049	114.289	134.46	125.622	-1.33012	1.8e-06	2.11e-05	ITGA8
101123093	22.1136	11.0451	13.4474	17.2806	26.168	8.52669	72.7978	39.0506	33.8598	47.4413	32.76	45.2058	12.3555	61.7194	22.8405	-1.32994	0.000582737	0.00301498	ASB9
101103565	1672.83	2379.8	1215.16	773.56	1902.63	1688.28	3936.47	5954.74	4887.37	2044.45	3472.56	6619.43	4185.43	2146.95	3076.61	-1.32993	4.97e-06	5.13e-05	SAR1B
114114119	44.2271	9.3459	17.1149	13.2146	21.8066	5.96868	18.8735	35.2408	61.1128	57.2877	43.68	25.8319	52.511	88.1705	31.9766	-1.3299	0.00183134	0.00789258	TOR4A
101114846	81.9502	116.399	78.2394	105.716	137.382	113.405	352.305	294.308	303.086	244.368	196.56	326.589	244.022	206.099	224.978	-1.32982	8.4e-12	3.87e-10	MTM1
443087	698.528	790.153	1077.01	769.494	1202.64	726.474	1328.33	2343.04	1908.54	2624.49	1882.79	2394.99	2673.94	2834.68	1852.36	-1.32955	1.92e-11	7.96e-10	KDR
101116568	2.60159	1.69925	14.6699	4.06602	5.45166	0.852669	19.7722	5.71473	16.517	21.4829	6.37	8.30311	6.17776	20.9405	2.28405	-1.32918	0.0375451	0.0948357	ABCA7
101101858	16.9104	26.3384	14.6699	7.11553	13.084	11.9374	29.6584	83.816	13.2136	44.756	41.86	22.1416	43.2443	28.6554	33.1187	-1.32875	0.000930709	0.00447637	HIVEP3
101122527	7.80478	5.09776	8.55744	6.09902	2.18066	1.70534	3.59495	3.80982	9.91018	12.5317	18.2	12.916	13.3852	27.5533	14.8463	-1.32858	0.0143245	0.0435089	PIF1
101105289	321.297	385.731	315.403	244.977	328.19	368.353	439.483	552.423	618.56	1974.63	812.63	579.373	865.916	933.505	621.26	-1.3281	4.55e-06	4.75e-05	NEDD9
443136	117.072	90.9101	117.359	456.41	133.021	112.552	220.191	479.084	264.272	935.4	231.14	340.428	535.406	461.793	400.85	-1.32768	0.000566328	0.00294565	IRF1
101119648	61.1375	46.7295	36.6747	20.3301	37.0713	37.5174	86.2788	264.782	71.023	71.6096	78.26	131.927	60.748	63.9236	70.8054	-1.32755	0.000217587	0.00132315	LOC101119648
101123022	114.47	67.1205	68.4595	185.004	140.653	31.5487	275.014	147.63	459.998	255.109	143.78	440.065	123.555	188.464	248.961	-1.32748	0.000402805	0.00220204	VIT
101113503	156.096	139.339	117.359	90.4689	68.6909	53.7181	164.469	234.304	237.844	257.794	267.54	280.461	327.421	278.839	301.494	-1.32747	2.86e-08	5.69e-07	PRKN
101104317	828.608	284.625	451.099	108.766	504.824	151.775	1064.11	592.427	1002.58	287.333	2525.25	253.706	958.583	888.318	1188.85	-1.32688	0.00417872	0.0157745	ANGPTL4
101108006	50.7311	45.8798	34.2298	50.8252	73.0523	21.3167	73.6965	57.1473	106.534	161.122	140.14	115.321	109.14	178.545	93.6458	-1.32539	1.01e-05	9.51e-05	C1H1orf226
101111018	682.919	895.507	421.759	365.941	397.971	845.848	1145.89	1764.9	1745.02	1382.96	1598.87	1787.94	1278.8	1117.56	1753	-1.32513	1.14e-08	2.48e-07	FAM53C
101112260	217.233	251.49	231.051	151.459	183.176	182.471	553.623	815.301	430.267	393.853	445.9	569.225	500.399	446.363	416.838	-1.32503	8.61e-12	3.93e-10	MAP3K1
101121934	102.763	213.256	90.4643	99.6174	100.311	113.405	273.216	262.877	359.244	283.753	274.82	388.401	242.992	372.52	256.955	-1.325	1.06e-09	2.96e-08	RASGRF2
100170319	19.512	12.7444	26.8948	13.2146	11.9937	12.79	11.6836	9.52454	59.4611	39.3853	33.67	47.9736	37.0666	76.0471	47.9649	-1.32499	0.0018055	0.00780081	ADRA2C
101103869	19.512	6.79701	6.11246	14.2311	16.355	4.26334	43.1394	12.3819	23.1238	65.3437	25.48	9.22568	16.474	41.881	12.5622	-1.32388	0.00775752	0.0262662	CKS2
101118620	218.534	631.273	174.816	213.466	188.628	493.695	646.193	900.069	804.376	810.083	798.07	1207.64	680.584	962.161	408.844	-1.32322	1.82e-05	0.000159381	PHACTR2
101108287	39.0239	21.2407	48.8996	47.7757	43.6133	24.7274	114.14	100.96	44.5958	127.107	81.9	107.94	95.7553	145.481	22.8405	-1.32144	0.000170407	0.00107437	KLHL4
101107616	453.978	1033.15	319.07	311.05	267.131	467.263	1125.22	2170.64	1102.51	990.897	1181.18	1278.68	1224.23	745.041	874.789	-1.32095	1.07e-05	0.000100132	MED13
101105178	10.4064	5.09776	15.8924	5.08252	11.9937	1.70534	16.1773	21.9064	26.4272	25.0633	24.57	20.2965	12.3555	17.6341	17.1303	-1.31947	0.00133428	0.00604158	CASS4
101116120	127.478	74.7672	125.917	94.5349	94.8589	40.9281	239.963	297.166	285.744	231.836	142.87	341.35	129.733	265.614	147.321	-1.3192	3.73e-06	4.01e-05	VSTM4
100125623	171.705	25.4888	172.371	70.1388	118.846	40.9281	386.457	64.7669	296.48	329.404	246.61	412.388	98.8442	141.073	260.381	-1.31906	0.00263074	0.0106524	PER3
101115269	2.60159	5.09776	7.33495	12.198	2.18066	4.26334	13.4811	11.4295	17.3428	8.05608	9.1	19.3739	12.3555	26.4512	9.13618	-1.31871	0.00568398	0.0203795	ZNF514
101113876	36.4223	51.8272	63.5695	44.7262	43.6133	45.1915	57.5192	100.96	101.579	281.963	70.07	59.0444	183.274	132.256	81.0836	-1.31858	0.000159443	0.00101867	GPR4
114116836	41.6255	30.5866	22.0048	26.4291	23.9873	27.2854	44.0382	91.4356	66.0679	100.253	63.7	102.405	23.6814	93.6812	55.9591	-1.31762	3.19e-05	0.00025925	ICAM2
443489	22148.7	14803	8080.67	8520.34	13621.5	5949.07	18022.4	33115.9	30274.8	21885.7	30245.7	29584	37158.2	22572.8	50275.3	-1.31627	4.39e-06	4.61e-05	PFKM
100307037	113.169	72.2183	73.3495	53.8747	88.3169	85.2669	238.166	137.153	259.316	183.5	182	238.023	153.414	207.201	210.132	-1.31527	1.55e-10	5.25e-09	CYB5A
101105542	36.4223	186.068	42.7872	163.657	50.1553	23.0221	50.3293	37.1457	173.428	299.865	309.4	107.018	211.074	501.47	187.292	-1.3148	0.0124158	0.0387824	S100A1
101108643	29.9183	7.64664	26.8948	50.8252	52.336	17.0534	106.051	90.4832	78.4556	116.366	73.71	64.5798	47.3628	58.413	49.107	-1.3145	0.000264188	0.00155533	PTPN6
100233239	217.233	254.888	66.0145	95.5514	175.544	208.051	514.078	499.086	413.75	356.258	375.83	592.289	294.473	389.052	364.305	-1.31436	1.15e-06	1.43e-05	PSIP1
101115375	11.7072	15.2933	40.3422	26.4291	46.8843	11.0847	66.5066	80.9586	40.4666	70.7144	31.85	56.2767	92.6664	102.498	21.6984	-1.31404	0.00112464	0.00524356	ABRACL
101117026	5255.22	3472.42	2629.58	1124.25	3977.53	1383.88	7102.73	3277.4	9730.15	5614.19	9683.31	8466.41	5225.36	7371.06	10058.9	-1.31381	5.35e-05	0.000402577	FHL3
101115214	2.60159	5.09776	1.22249	8.13203	9.81299	3.41068	16.1773	10.477	14.0394	14.3219	4.55	20.2965	6.17776	24.2469	3.42607	-1.31379	0.018299	0.0528191	FAM81A
101116427	127.478	21.2407	96.5768	135.195	106.853	29.8434	248.052	195.253	235.367	209.458	198.38	155.914	239.903	260.103	178.156	-1.31373	8.47e-05	0.000595965	CCDC92
101110875	280.972	512.325	198.044	86.4028	214.795	144.954	183.343	399.078	308.867	704.459	313.95	268.467	1604.16	583.028	993.56	-1.31278	0.00327984	0.0128433	TBX3
101105327	11.7072	4.24813	22.0048	29.4786	27.2583	8.52669	32.3546	40.0031	28.0788	82.351	40.95	36.9027	29.8592	37.4725	53.6751	-1.31269	0.000883955	0.00428042	DENND1C
101114491	149.592	118.098	162.591	96.5679	200.621	67.3608	331.634	402.888	303.086	388.482	279.37	370.872	296.533	327.333	250.103	-1.31207	3.9e-09	9.73e-08	PLEKHA2
101111447	76.747	144.437	42.7872	51.8417	59.9683	98.9096	201.317	324.787	212.243	173.653	171.99	223.262	191.511	177.443	97.0719	-1.31092	6.08e-06	6.1e-05	LRRK2
101111145	1152.51	812.243	616.136	1396.68	727.252	691.514	2186.63	2573.53	2626.2	1538.71	1884.61	3021.41	2460.81	1550.7	2226.94	-1.31021	3.31e-09	8.35e-08	PSTPIP2
101122284	314.793	302.467	249.388	207.367	380.526	199.525	343.318	1744.9	358.418	810.083	436.8	732.519	414.94	865.173	444.247	-1.31	0.000121679	0.000807502	GJA1
100820751	31.2191	18.6918	33.0073	34.5611	43.6133	25.5801	38.6457	63.8144	39.6407	173.653	63.7	41.5156	99.8738	120.132	51.391	-1.30981	0.000387017	0.00213315	GATA6
101104621	1640.31	720.484	815.402	272.423	861.363	248.979	1621.32	1504.88	2361.1	1929.88	2010.19	1608.04	2352.7	1865.91	1684.48	-1.3094	5.81e-05	0.000431785	FAM53B
101110728	290.078	729.829	239.608	342.562	245.325	517.57	986.814	948.644	1209.87	763.537	864.5	1173.51	1099.64	897.135	855.375	-1.30843	9.36e-08	1.59e-06	MARF1
101112719	117.072	76.4664	127.139	93.5184	73.0523	50.3075	146.494	173.347	184.99	264.06	204.75	267.545	192.54	380.235	173.587	-1.30686	4e-07	5.69e-06	MANSC1
101102760	1096.57	3047.61	713.935	2101.11	1113.23	3233.32	3481.71	3609.8	5489.41	3712.96	5603.78	4487.37	5635.15	3817.78	6128.09	-1.30679	1.63e-05	0.000144188	LOC101102760
101119080	413.654	305.866	486.551	162.641	349.997	115.11	720.788	1053.41	678.847	948.827	632.45	518.483	784.576	1103.23	347.175	-1.30469	3.21e-05	0.000260697	ADAMTS9
443133	4848.07	1492.79	2246.94	1201.51	2859.94	840.732	4912.5	4035.55	3325.69	6981.04	16334.5	3972.58	2775.87	3458.49	4176.38	-1.30449	0.00155636	0.00687605	IGFBP5
101107245	226.339	385.731	144.254	228.713	231.15	260.917	452.964	798.157	668.111	520.064	525.98	643.03	684.702	650.258	539.035	-1.3041	1.62e-10	5.46e-09	ZBTB38
101103256	344.711	938.838	386.307	299.869	497.192	555.087	514.977	1601.08	848.146	1533.34	878.15	744.513	2049.99	1021.68	2007.68	-1.30398	6.97e-05	0.000506025	THBD
101117607	747.959	925.244	491.441	602.787	427.41	931.114	1881.96	2630.68	2371.01	1231.68	1475.11	2296.27	1163.48	645.849	1581.7	-1.30335	5.76e-06	5.81e-05	NFATC3
101113842	70.2431	20.391	83.1294	18.2971	51.2456	16.2007	144.697	81.9111	168.473	144.114	84.63	125.469	51.4814	62.8215	87.9357	-1.30286	0.000852487	0.00415904	TSPAN33
101110273	94.9582	83.2634	67.237	105.716	89.4073	48.6021	247.153	245.733	164.344	133.373	229.32	333.97	117.377	114.622	221.552	-1.30281	1.92e-06	2.24e-05	SETMAR
101113304	15.6096	7.64664	22.0048	8.13203	6.54199	0.852669	68.3041	20.954	6.60679	18.7975	13.65	23.0642	46.3332	9.91918	13.7043	-1.30263	0.0243114	0.0663996	ANKAR
101120125	262.761	214.106	158.924	105.716	187.537	92.9409	418.812	248.591	456.694	607.786	279.37	596.902	490.103	354.886	318.624	-1.30114	1.64e-06	1.96e-05	GFRA1
101113531	101.462	83.2634	143.031	96.5679	41.4326	18.7587	198.621	143.821	253.535	265.851	150.15	217.726	209.014	89.2726	256.955	-1.30092	0.000215789	0.00131572	LOC101113531
101107151	230.241	179.271	223.716	250.06	201.711	220.841	403.533	405.746	510.374	659.703	358.54	583.063	704.265	715.283	481.933	-1.30022	1.36e-11	5.83e-10	GRK5
101104472	14.3088	8.49627	9.77993	4.06602	7.63233	0.852669	44.9369	16.1917	9.91018	2.68536	12.74	28.5996	17.5037	19.8384	11.4202	-1.29983	0.0212449	0.0595506	LIN7A
114113689	11.7072	0.849627	8.55744	23.3796	8.72266	0.852669	34.152	4.76227	47.8992	31.3292	11.83	19.3739	30.8888	5.51066	11.4202	-1.29936	0.0425523	0.104793	PRRT1B
100422801	14.3088	10.1955	14.6699	48.7922	13.084	9.37936	24.2659	67.6243	23.9496	98.4631	39.13	30.4448	21.6222	91.4769	10.2782	-1.29884	0.0105876	0.0340385	BST-2B
101123388	1870.55	287.174	885.084	225.664	923.512	42.6334	1209.7	981.028	2100.13	1867.22	1911	1947.54	2115.88	1641.07	1846.65	-1.29883	0.00696526	0.024104	KCNJ12
101120516	10.4064	1.69925	4.88996	12.198	2.18066	6.82135	61.1142	10.477	8.25848	9.84631	10.01	16.6062	4.11851	13.2256	5.71011	-1.29681	0.0402913	0.100379	C14H16orf46
114114510	28.6175	6.79701	13.4474	20.3301	18.5357	4.26334	30.5571	36.1933	42.9441	31.3292	34.58	47.9736	38.0962	37.4725	31.9766	-1.29624	0.000166949	0.00105779	LHFPL3
101123150	261.46	158.88	227.383	179.921	177.724	169.681	463.749	384.792	397.233	550.499	432.25	618.121	410.821	620.5	439.679	-1.29621	3.07e-13	2.12e-11	SEMA5A
101119572	7.80478	1.69925	29.3398	19.3136	14.1743	9.37936	46.7344	86.6733	5.78094	36.6999	10.01	5.53541	43.2443	47.3917	17.1303	-1.29519	0.0334747	0.0864766	LOC101119572
101116045	22.1136	4.24813	22.0048	36.5941	16.355	4.26334	50.3293	21.9064	28.0788	39.3853	35.49	60.8895	66.9258	78.2513	4.56809	-1.29503	0.0131102	0.0404964	ANLN
101102555	152.193	115.549	156.479	106.733	171.182	86.9722	265.128	287.641	284.918	454.721	305.76	311.828	409.792	370.316	205.564	-1.29489	1.49e-09	4.08e-08	ASAP2
100302501	236.745	197.113	273.838	301.902	237.692	118.521	313.66	1692.51	369.98	448.455	415.87	395.782	458.184	587.436	341.465	-1.29466	0.000274622	0.00160725	PLAU
101111768	862.429	2128.32	693.152	983.976	469.933	1121.26	1619.53	3357.4	1842.47	1646.12	2833.74	1646.78	5137.84	1762.31	3161.12	-1.29265	0.000107628	0.000729554	SMG1
101101961	7.80478	7.64664	11.0024	5.08252	20.7163	2.55801	22.4685	42.8604	13.2136	17.9024	15.47	44.2833	12.3555	11.0213	19.4144	-1.29231	0.00745028	0.0254395	PCDH19
101117171	5607.74	1599	2955.98	1507.48	1989.86	1471.71	4967.33	6991.01	5870.96	4457.7	6689.41	7670.23	6780.09	3848.64	8271.67	-1.29148	1.26e-05	0.000115227	SNTB1
101122874	671.211	865.77	375.305	507.236	376.165	885.923	1445.17	1953.48	1389.9	1370.43	1329.51	1653.24	1551.65	1308.23	1522.32	-1.29103	1.49e-09	4.08e-08	NPEPPS
101108864	197.721	247.241	150.366	107.749	150.466	133.869	339.723	375.267	330.339	471.728	390.39	339.505	648.665	440.853	288.932	-1.29093	1e-08	2.22e-07	ITPR1
101115558	11.7072	11.8948	1.22249	31.5116	40.3423	7.67402	44.0382	93.3405	25.6013	53.7072	28.21	29.5222	16.474	41.881	50.249	-1.28962	0.0101683	0.0329065	BATF3
101107905	13.008	2.54888	7.33495	5.08252	4.36133	4.26334	11.6836	24.7638	14.8653	19.6926	10.92	30.4448	4.11851	6.61279	6.85214	-1.28668	0.0157181	0.0468694	CFAP20DC
101114934	6.50399	4.24813	11.0024	2.03301	13.084	1.70534	19.7722	16.1917	17.3428	22.378	10.01	25.8319	3.08888	17.6341	5.71011	-1.28668	0.0186936	0.053777	KLF8
101114208	159.998	272.73	246.943	209.4	164.64	167.123	427.799	354.313	514.504	366.104	555.1	392.092	696.028	509.185	656.663	-1.28661	6.04e-10	1.81e-08	ZFHX3
101116545	88.4542	133.391	128.362	65.0563	59.9683	87.8249	202.216	234.304	192.423	214.829	218.4	231.565	297.562	272.226	198.712	-1.28632	5.61e-10	1.7e-08	MEGF9
101107639	27.3167	35.6843	29.3398	32.5281	37.0713	18.7587	117.735	88.5782	54.506	120.841	44.59	37.8253	73.1035	61.7194	60.5272	-1.28445	2.73e-05	0.000226113	PRKCD
101109031	17647.9	1853.89	5471.87	2700.85	1538.46	17.0534	6228.25	6340.49	10977.2	13080.4	12956.6	4006.71	24714.1	9819.99	18659.5	-1.28425	0.101083	0.203491	IGFN1
101111331	803.893	1127.45	564.791	868.094	799.214	966.074	1242.06	2309.7	2066.27	1638.96	2213.12	2555.51	1776.11	2846.81	2095.61	-1.28384	1.53e-10	5.21e-09	CYYR1
101109401	31.2191	40.7821	30.5623	89.4524	28.3486	80.1509	144.697	112.39	142.872	86.8266	124.67	139.308	116.348	114.622	122.196	-1.28269	3.49e-06	3.78e-05	KCTD21
105606445	54.6335	61.1731	18.3374	54.8912	26.168	34.1068	190.532	59.0522	66.0679	126.212	148.33	82.1086	139	36.3703	62.8112	-1.28248	0.000615396	0.00315024	FAM110C
101107875	89.755	13.594	68.4595	48.7922	41.4326	33.2541	82.6839	129.534	142.872	59.0779	155.61	210.346	132.822	60.6172	95.9299	-1.28228	0.00048797	0.00258716	MAB21L1
101107212	1710.55	637.22	666.258	481.823	1085.97	235.337	2028.45	2411.61	1335.4	1501.12	2062.06	2306.42	2029.4	1944.16	1946.01	-1.28224	4.88e-05	0.000373043	PHYH
101102932	169.104	96.8575	112.469	87.4193	112.304	75.8875	172.558	224.779	208.94	421.601	196.56	302.602	341.836	306.393	202.138	-1.28165	1.97e-07	3.07e-06	FBXL7
101113262	24.7152	10.1955	26.8948	42.6932	43.6133	2.55801	115.038	60.0046	49.5509	44.756	47.32	35.0576	68.985	76.0471	49.107	-1.28127	0.00291574	0.0116054	LRRC36
101104187	13.008	10.1955	22.0048	16.2641	4.36133	4.26334	24.2659	55.2423	28.0788	52.8121	20.93	11.9934	19.5629	16.532	22.8405	-1.28121	0.00460866	0.0171271	MDGA1
101119213	28851.7	15151.4	15579.4	6681.48	17201.1	11551.1	54819.4	41304.1	42788.9	24961.3	30912.7	41530.3	31614.7	34084.5	43845.7	-1.27902	1.25e-06	1.55e-05	CCNG1
100359363	682.919	745.123	454.767	555.011	505.914	646.323	1245.65	1692.51	1569.94	1715.94	1277.64	1441.05	1663.88	1611.32	849.665	-1.27854	1.93e-12	1.05e-10	F8
121819718	20.8128	16.9925	2.44498	4.06602	5.45166	16.2007	38.6457	39.0506	31.3822	23.2731	17.29	21.2191	27.7999	25.349	17.1303	-1.27841	0.0024497	0.010038	LOC121819718
101104895	41.6255	52.6769	24.4498	27.4456	40.3423	32.4014	37.747	60.9571	120.574	115.47	75.53	93.1794	50.4517	155.401	89.0778	-1.2782	5.69e-05	0.000423977	EHD3
101104124	892.347	1482.6	602.688	826.418	546.257	946.462	1899.03	3172.63	2444.51	1612.11	2170.35	2986.35	1890.4	1243.2	1853.5	-1.2779	3.62e-07	5.22e-06	USP9X
101118729	35.1215	24.6392	9.77993	21.3466	15.2647	33.2541	42.2407	56.1948	48.7251	82.351	57.33	32.2899	64.8665	73.8428	51.391	-1.27759	2.47e-05	0.00020754	MARVELD2
101103728	131.381	163.978	66.0145	45.7427	105.762	80.1509	244.457	335.264	204.81	228.255	219.31	227.874	319.184	238.06	140.469	-1.27754	2.25e-06	2.57e-05	MINDY2
121820315	3.90239	15.2933	3.66747	2.03301	2.18066	6.82135	19.7722	12.3819	11.5619	4.4756	17.29	7.38055	18.5333	16.532	19.4144	-1.27725	0.0144388	0.0438041	LOC121820315
101103290	165.201	288.023	179.706	190.086	129.75	306.108	582.382	911.499	468.256	422.496	450.45	567.379	437.592	292.065	449.957	-1.27657	5.89e-07	7.94e-06	SAMD8
101108572	16.9104	4.24813	41.5647	6.09902	42.523	8.52669	58.418	13.3344	113.141	34.9097	39.13	59.9669	29.8592	31.9618	50.249	-1.27567	0.0131645	0.0406213	CRACD
101116958	442.271	527.618	279.95	456.41	395.791	492.843	1010.18	1688.7	904.304	503.952	1165.71	1671.69	731.035	672.3	1076.93	-1.27528	1.33e-06	1.63e-05	TMEM38B
101112785	364.223	83.2634	249.388	103.683	485.198	47.7495	590.471	420.985	483.121	632.85	528.71	581.218	643.517	424.321	527.614	-1.27496	0.00083463	0.00408205	ACSM5
101115612	2.60159	12.7444	2.44498	6.09902	1.09033	0.852669	5.39243	7.61963	12.3877	2.68536	26.39	3.69027	9.26664	5.51066	22.8405	-1.27447	0.0632558	0.142535	STYK1
100144426	53.3327	35.6843	31.7848	18.2971	20.7163	15.348	57.5192	114.295	79.2815	82.351	35.49	85.7988	66.9258	56.2087	51.391	-1.27291	7.65e-05	0.000547963	FAS
101114771	182.112	131.692	209.046	200.251	124.298	120.226	420.609	242.876	398.885	657.913	315.77	383.788	412.88	361.499	304.92	-1.27244	2.17e-08	4.48e-07	ELMO1
101118642	195.12	273.58	85.5744	202.284	143.924	93.7936	449.369	447.653	347.682	247.948	394.94	389.324	439.651	665.687	218.126	-1.27036	1.08e-05	0.000100922	ADAMTS12
101105733	359.02	508.077	294.62	277.506	513.547	664.229	1165.66	1590.6	904.304	665.969	861.77	1238.09	1106.85	862.969	1076.93	-1.2697	6.96e-08	1.22e-06	UBXN2A
101117028	231.542	107.903	91.6868	56.9242	76.3233	35.8121	142.001	183.824	217.198	321.348	250.25	214.036	255.348	267.818	310.63	-1.26942	9.9e-05	0.00067987	LOC101117028
100135431	6.50399	19.5414	2.44498	1.0165	220.247	3.41068	23.3672	8.57209	128.007	59.973	100.1	70.1152	99.8738	38.5746	386.004	-1.26803	0.205312	0.345423	PLIN1
101111480	18.2112	1.69925	25.6723	16.2641	18.5357	1.70534	38.6457	40.0031	17.3428	53.7072	29.12	28.5996	33.9777	25.349	23.9825	-1.26673	0.00740256	0.025285	MAP4K1
101106069	118.373	144.437	113.692	236.845	199.531	134.722	442.179	360.028	449.262	406.384	332.15	437.297	286.236	392.359	316.34	-1.26665	1.36e-10	4.67e-09	ARHGDIB
101110301	417.556	531.866	321.515	561.11	566.973	672.756	1307.66	1351.53	1294.93	1197.67	1112.02	1665.24	1051.25	1155.03	953.589	-1.26572	2.35e-12	1.24e-10	RNF38
101112982	7.80478	2.54888	6.11246	15.2476	3.271	0.852669	42.2407	14.2868	14.8653	8.9512	18.2	11.0708	1.02963	13.2256	3.42607	-1.26414	0.057512	0.132457	CBLN3
101113436	120.974	206.459	77.0169	199.235	165.731	118.521	257.938	388.601	529.369	241.682	360.36	360.724	322.273	330.639	413.412	-1.26409	1.14e-07	1.89e-06	BCR
101113740	74.1455	21.2407	74.572	50.8252	130.84	6.82135	87.1776	101.913	126.355	243.473	108.29	119.011	123.555	242.469	132.475	-1.26201	0.00366768	0.0141384	LHX6
101109097	13667.5	11565.1	3526.89	7800.65	7244.17	9733.22	25508	23811.4	26186	17126.3	20184.7	15520.4	22550.9	14696.9	26860.4	-1.26085	7.24e-07	9.49e-06	CMYA5
101115272	1079.66	960.078	464.547	806.088	767.594	924.293	2103.95	2385.9	1839.16	1556.61	1558.83	2383.92	2446.39	1859.3	1848.93	-1.26074	3.75e-11	1.46e-09	RHOQ
101105648	4669.86	4004.29	1845.96	1036.83	2089.08	1150.25	4384.04	4165.08	7306.28	4656.41	5953.22	5568.62	7899.3	7525.35	5666.72	-1.25929	5.08e-05	0.000385676	CRAT
101107713	152.193	274.429	193.154	103.683	171.182	261.769	500.597	569.568	550.015	300.76	433.16	479.736	465.391	354.886	504.774	-1.25887	1.83e-08	3.83e-07	FAM222B
101117178	19.512	10.1955	40.3422	13.2146	55.607	11.0847	61.1142	91.4356	37.1632	77.8754	43.68	45.2058	80.3109	38.5746	58.2431	-1.25854	0.00126511	0.00577927	RASSF5
101107449	165.201	62.0228	135.697	16.2641	82.8653	19.6114	266.026	136.201	261.794	253.319	81.9	224.184	232.696	150.992	113.06	-1.25754	0.00352244	0.0136781	SLC2A12
101110074	336.907	293.971	189.486	209.4	209.344	348.742	520.369	657.193	672.241	706.249	728	495.419	747.509	499.266	671.509	-1.25739	1.43e-11	6.1e-10	PRKCA
114113624	101.462	0.849627	19.5599	2.03301	33.8003	1.70534	70.1016	14.2868	103.231	119.946	15.47	78.4183	54.5702	85.9663	25.1245	-1.25713	0.0838665	0.176776	SMIM41
101116794	42.9263	35.6843	39.1197	27.4456	49.065	35.8121	165.368	80.9586	90.0175	39.3853	80.08	23.9868	161.651	45.1874	137.043	-1.25641	0.00106006	0.00498014	CIART
101107604	169.104	115.549	187.041	125.03	194.079	109.994	284.001	258.115	297.305	793.971	311.22	287.841	374.784	392.359	221.552	-1.2559	5.51e-06	5.59e-05	PLEKHO2
101117899	131.381	221.753	97.7993	102.667	136.292	217.431	387.356	634.335	291.524	270.326	399.49	422.536	294.473	284.35	270.659	-1.25466	1.13e-06	1.41e-05	GCLM
101121563	27.3167	19.5414	17.1149	21.3466	19.626	7.67402	35.9495	54.2899	85.0624	37.595	20.02	26.7545	28.8296	38.5746	73.0894	-1.25434	0.000791998	0.00391074	LOC101121563
101116338	7776.17	1916.76	3847.18	2027.93	4310.08	1208.23	6195.9	6593.84	8366.67	9364.74	9565.92	6643.41	7009.7	8421.39	13280.6	-1.25429	0.000141832	0.000918134	CALM3
101118420	18.2112	21.2407	26.8948	14.2311	35.981	21.3167	76.3927	74.2914	48.7251	61.7632	59.15	64.5798	38.0962	44.0853	23.9825	-1.25412	3.47e-05	0.000279534	RP2
101122796	764.869	823.288	356.967	736.965	352.177	875.691	1113.54	1422.97	1573.24	1486.79	1554.28	1576.67	2004.68	1596.99	1667.35	-1.25406	2.06e-08	4.26e-07	HECA
101107938	1756.08	4450.35	985.328	1566.43	1191.73	2239.96	4314.84	7701.54	4833.69	3063.99	4845.75	6240.25	5329.35	3262.31	4024.49	-1.25394	3.94e-05	0.000311522	UBR3
443454	94.9582	94.3086	116.137	57.9407	22.897	40.9281	208.507	322.882	330.339	55.4974	103.74	281.383	119.437	42.9831	60.5272	-1.2538	0.0075679	0.0257685	BMPR1B
101114718	18.2112	5.09776	14.6699	17.2806	25.0776	11.0847	58.418	44.7653	25.6013	59.973	29.12	25.8319	26.7703	39.6767	12.5622	-1.25164	0.00156352	0.00690473	PTPN7
101107799	68.9423	36.534	58.6796	187.037	62.1489	21.3167	226.482	120.009	200.681	202.297	162.89	232.487	101.933	157.605	145.037	-1.25131	0.000615465	0.00315024	CPQ
101110370	72.8447	8.49627	62.347	32.5281	43.6133	8.52669	106.95	31.431	118.096	110.995	115.57	97.7922	39.1258	105.805	82.2256	-1.25097	0.00456557	0.0169855	TRERF1
443470	435.767	306.715	281.173	114.865	551.708	191.85	605.749	380.029	1361.82	1433.98	529.62	674.397	509.665	628.215	589.284	-1.2506	0.000366562	0.00203944	IGFBP4
101114407	623.082	237.896	481.662	129.096	365.261	158.596	656.079	919.118	647.465	663.284	687.05	1230.71	1052.28	531.227	720.616	-1.24963	8.07e-05	0.000572808	P2RY1
101110228	14.3088	17.8422	4.88996	3.04951	2.18066	11.9374	21.5697	17.1442	26.4272	19.6926	26.39	26.7545	27.7999	13.2256	15.9883	-1.24813	0.00336716	0.0131502	LOC101110228
101113395	139.185	33.9851	133.252	71.1553	94.8589	37.5174	279.508	121.914	199.029	204.087	219.31	233.41	166.8	189.567	191.86	-1.24802	4.02e-05	0.000317007	ZNF367
101103846	19.512	23.7896	11.0024	12.198	14.1743	36.6648	76.3927	23.8114	18.9945	51.9169	58.24	24.9093	63.8369	84.8641	18.2724	-1.24711	0.00338559	0.0132122	PRC1
101115961	113.169	74.7672	135.697	70.1388	95.9492	86.1196	149.191	153.345	196.552	663.284	179.27	142.076	255.348	201.69	105.066	-1.24666	0.000459301	0.00245989	CNN2
101106213	132.681	350.896	122.249	126.047	90.4976	161.154	301.976	441.939	442.655	291.809	420.42	406.853	465.391	286.554	451.099	-1.24612	3.62e-06	3.9e-05	AMIGO1
101105814	9.10558	5.94739	18.3374	4.06602	9.81299	11.0847	15.2785	18.0966	11.5619	47.4413	12.74	11.9934	17.5037	39.6767	31.9766	-1.2451	0.0064755	0.0227339	MYCN
101107285	381.134	192.865	331.295	274.456	345.635	186.734	577.889	704.816	635.903	758.166	547.82	929.026	616.747	851.948	447.673	-1.24369	7.23e-09	1.66e-07	RHOJ
101109491	304.387	255.738	294.62	468.608	177.724	347.889	445.774	625.762	533.498	1153.81	627.9	628.269	760.894	1049.23	742.315	-1.24317	5.21e-07	7.18e-06	TAP2
101106234	70.2431	23.7896	47.6772	218.548	57.7876	47.7495	152.785	194.301	138.743	290.019	87.36	182.669	156.503	325.129	125.622	-1.24285	0.00214551	0.00898119	IFIH1
101102154	35.1215	32.2858	18.3374	11.1815	29.439	25.5801	46.7344	74.2914	39.6407	56.3925	65.52	99.6374	23.6814	69.4343	63.9533	-1.24274	0.000152521	0.000979011	LRATD2
101117024	109.267	14.4437	47.6772	51.8417	26.168	4.26334	108.747	79.0537	115.619	158.436	44.59	114.398	85.4591	112.417	74.2315	-1.2421	0.00657164	0.0229695	RIPOR2
443417	205.526	118.098	194.376	252.093	192.989	100.615	310.963	398.126	239.496	720.571	433.16	290.609	559.088	471.712	343.749	-1.24152	4.37e-06	4.59e-05	TGFB1
101119402	6.50399	10.1955	4.88996	2.03301	15.2647	5.11601	18.8735	17.1442	7.43264	13.4268	16.38	9.22568	27.7999	35.2682	11.4202	-1.24128	0.0101181	0.0327648	FAM124A
101109969	61.1375	75.6168	74.572	223.631	148.285	89.5302	337.925	227.637	278.311	269.431	243.88	200.197	201.807	289.861	339.181	-1.24127	6.25e-06	6.23e-05	CSF1R
443535	156.096	52.6769	283.618	45.7427	109.033	26.4327	237.267	412.413	143.698	776.964	141.96	95.9471	324.333	184.056	66.2373	-1.2409	0.0174112	0.0507624	LDLR
101113541	24.7152	0.849627	11.0024	16.2641	11.9937	4.26334	28.7596	20.954	22.2979	40.2804	29.12	24.9093	15.4444	25.349	31.9766	-1.24055	0.0053155	0.0192938	HMGCLL1
105605440	2.60159	5.09776	7.33495	15.2476	18.5357	0.852669	47.6331	12.3819	14.0394	9.84631	9.1	36.9027	6.17776	19.8384	19.4144	-1.24043	0.0352444	0.0900419	GPR34
101122707	176.908	58.6243	283.618	67.0893	359.81	21.3167	377.47	180.966	535.976	448.455	384.02	477.89	274.91	358.193	381.436	-1.23908	0.00474251	0.0175548	PLXDC1
101111623	75.4462	135.091	31.7848	32.5281	69.7813	163.712	116.836	171.442	207.288	206.773	219.31	257.397	206.955	239.163	182.724	-1.23904	0.000162417	0.00103382	AFF3
101123143	1676.73	548.859	1492.66	623.117	1321.48	329.983	2187.53	1774.42	2782.28	1784.87	2800.07	1811	2458.75	2000.37	3597.37	-1.23824	8.72e-05	0.000611787	SCN1B
101104909	22.1136	8.49627	11.0024	7.11553	19.626	7.67402	27.8609	15.2393	35.5115	34.9097	19.11	28.5996	42.2147	33.0639	27.4085	-1.23763	0.000518247	0.00272933	HS3ST1
101110775	12257.4	1172.49	6794.61	804.055	7561.46	329.13	12423.3	7348.18	9090.94	11633	12780	11788.6	10139.8	13070.2	13990.9	-1.23734	0.0164955	0.0487273	DHRS7C
101110314	136.584	295.67	99.0218	146.377	109.033	193.556	327.141	349.551	265.097	443.084	317.59	446.523	441.71	510.287	375.725	-1.23673	4.48e-07	6.3e-06	PRKCE
101102133	4371.98	9843.78	2926.64	4070.08	3598.1	4958.27	6811.54	10173.2	9397.33	11724.3	12443.3	10886.3	13483	16885.8	13358.2	-1.23565	1.98e-06	2.31e-05	SPTBN1
100037663	361.622	137.64	179.706	753.229	990.022	377.732	949.067	1300.1	569.835	1142.17	1394.12	1147.67	306.829	1166.06	1912.89	-1.23542	0.00256109	0.0104238	GSTM3
101122511	3186.95	2926.11	2338.63	2858.41	2126.15	3779.88	5759.11	7412	6512.64	5306.27	7554.82	8638.01	6306.47	5193.24	8107.22	-1.23497	7.87e-13	4.82e-11	TMBIM6
101103673	44.2271	118.948	26.8948	46.7592	44.7036	57.9815	110.545	194.301	104.883	96.6729	124.67	151.301	89.5776	142.175	193.002	-1.23446	4.61e-05	0.000355462	OTULINL
101110053	152.193	169.925	117.359	256.159	197.35	173.092	485.319	424.795	320.429	349.992	437.71	612.585	351.103	502.572	278.653	-1.23334	1.04e-08	2.3e-07	ZC3HAV1
101103040	373.329	471.543	157.701	377.123	304.203	515.012	650.686	637.192	1033.96	732.208	1049.23	748.203	791.783	827.701	1290.49	-1.23294	4.62e-07	6.46e-06	FOXO4
101113713	65.0399	19.5414	45.2322	38.6272	51.2456	21.3167	115.937	128.581	109.838	114.575	57.33	95.0245	60.748	99.1918	59.3852	-1.23281	5.09e-05	0.00038615	FMO5
101105070	1528.44	731.529	1448.65	1464.78	1879.73	888.481	2127.31	2998.33	2350.36	3554.52	2876.51	3619.24	3035.34	4702.8	2706.59	-1.23186	9.05e-08	1.54e-06	TSPAN13
101117567	48.1295	58.6243	39.1197	24.3961	43.6133	65.6555	135.709	78.1012	112.315	91.3022	114.66	93.1794	133.852	112.417	118.77	-1.23163	7.33e-08	1.28e-06	TRIM32
101121782	7.80478	1.69925	6.11246	11.1815	8.72266	11.0847	55.7218	13.3344	15.6911	17.0073	14.56	7.38055	16.474	18.7362	4.56809	-1.23148	0.0212186	0.0595013	MYBL1
114110581	23110	7283.85	8419.3	5002.22	12497.4	5611.41	25411.8	16424.1	15782	25331	21509.7	14860.7	22175.1	34357.8	42187.5	-1.2311	0.000205418	0.0012641	LOC114110581
101119667	36.4223	122.346	9.77993	9.14854	17.4453	63.0975	79.0889	60.0046	118.922	114.575	94.64	83.9537	105.022	152.094	106.208	-1.22927	0.00670585	0.0233473	BACE1
101110737	4214.58	3641.5	2563.56	770.51	1863.38	2326.08	5065.29	9210.23	5106.22	4031.62	5344.43	7326.11	7106.49	3057.31	7830.85	-1.22913	9.88e-05	0.000679498	PHKA1
101106184	27.3167	33.9851	3.66747	10.165	3.271	17.906	42.2407	34.2884	76.8039	32.2243	39.13	54.4315	28.8296	9.91918	21.6984	-1.22879	0.0130093	0.0402799	TMEM107
101107422	724.544	459.648	325.183	257.176	236.602	280.528	764.826	723.865	962.939	684.766	1061.06	929.949	1102.73	785.82	1003.84	-1.22846	4.72e-07	6.58e-06	CD99L2
101119064	29.9183	10.1955	50.1221	10.165	6.54199	17.0534	60.2154	12.3819	99.1018	99.3583	22.75	49.8187	36.037	26.4512	25.1245	-1.22836	0.0157452	0.0469366	NGFR
101118868	41.6255	22.0903	34.2298	24.3961	39.252	13.6427	88.0763	87.6258	40.4666	55.4974	62.79	63.6572	48.3925	77.1492	85.6517	-1.22831	1.8e-05	0.000158248	BBS9
101102524	199.022	73.9175	172.371	151.459	149.376	65.6555	193.229	159.06	308.041	436.818	277.55	239.868	284.177	592.947	354.027	-1.22788	8.71e-05	0.00061141	PAQR6
114110852	96.259	50.128	48.8996	47.7757	32.71	53.7181	25.1647	106.675	100.754	254.214	217.49	127.314	55.5999	170.83	97.0719	-1.2278	0.00208554	0.00877658	LOC114110852
101111241	16.9104	3.39851	8.55744	17.2806	5.45166	0.852669	35.0508	13.3344	17.3428	18.7975	16.38	26.7545	17.5037	9.91918	25.1245	-1.22771	0.0124477	0.0388524	BLNK
101118463	10.4064	5.94739	22.0048	4.06602	4.36133	3.41068	18.8735	18.0966	15.6911	13.4268	12.74	48.8961	21.6222	7.71492	14.8463	-1.22524	0.0154521	0.0462238	ASTN1
101105241	1080.96	853.875	800.732	886.392	974.757	770.813	2226.17	2910.7	1915.14	1704.31	1947.4	3148.73	1900.69	1527.55	1531.45	-1.2248	1.53e-10	5.22e-09	SYPL1
101103814	46.8287	32.2858	59.9021	82.3368	134.111	25.5801	258.837	143.821	147.827	165.597	110.11	188.204	95.7553	125.643	95.9299	-1.22449	0.000347858	0.00195679	OCIAD2
101123097	547.636	476.641	116.137	100.634	214.795	368.353	745.054	325.739	757.303	826.195	930.93	210.346	820.613	484.938	1291.63	-1.22398	0.00243087	0.00998069	LOC101123097
101115709	265.363	245.542	293.398	280.555	292.209	335.952	741.459	901.974	520.285	473.518	575.12	921.646	734.124	482.734	650.953	-1.22367	8.68e-11	3.11e-09	STYX
114111330	473.49	223.452	67.237	96.5679	109.033	218.283	418.812	475.275	303.086	633.745	556.92	541.548	418.029	687.73	121.054	-1.2226	0.00203369	0.00859532	LOC114111330
101107621	6477.97	9710.38	1154.03	2667.31	1075.07	2864.97	3796.27	19612	5448.12	9875.85	6555.64	7947.93	17807.4	661.279	12124.9	-1.22246	0.0230313	0.063563	PFKFB3
101122160	13.008	16.1429	11.0024	22.3631	18.5357	1.70534	43.1394	31.431	36.3373	36.6999	22.75	31.3673	61.7776	15.4298	9.13618	-1.22123	0.00730942	0.0250376	ZNF365
101104337	13.008	2.54888	34.2298	17.2806	5.45166	0.852669	18.8735	30.4785	26.4272	35.8048	40.04	29.5222	19.5629	38.5746	12.5622	-1.22055	0.0213809	0.0598257	ELMOD1
101104237	766.17	378.934	756.722	1074.44	1700.92	920.03	6010.76	1119.13	1876.33	1890.49	1940.12	823.853	1395.14	2524.98	1981.41	-1.22042	0.00133795	0.00605554	LOC101104237
101106236	76.747	115.549	53.7896	56.9242	62.1489	120.226	177.051	210.492	194.074	193.346	167.44	208.5	182.244	208.303	165.593	-1.21979	4.33e-09	1.07e-07	GLA
101113813	721.943	1580.31	749.387	1049.03	459.03	1925.33	2104.84	4463.2	2457.72	1660.45	2447.9	2872.88	2578.19	1363.34	2708.88	-1.2193	7.63e-05	0.000546897	KPNA1
101108743	212.03	652.513	89.2419	129.096	55.607	476.642	505.091	734.342	662.33	727.732	572.39	558.154	765.013	675.607	446.531	-1.219	0.00265468	0.0107325	CREB3L2
101106609	57.2351	60.3235	29.3398	98.6009	9.81299	16.2007	94.3675	114.295	63.5903	129.792	99.19	96.8697	113.259	188.464	47.9649	-1.21814	0.00312004	0.0122995	KIF26B
101120140	50.7311	28.8873	37.8972	30.4951	41.4326	23.8747	65.6079	74.2914	86.7141	84.1412	76.44	93.1794	61.7776	104.702	89.0778	-1.2179	3.42e-08	6.63e-07	OPHN1
101106864	316.094	135.94	389.975	341.545	356.539	218.283	495.205	729.58	730.876	760.852	549.64	1009.29	718.68	689.934	440.821	-1.21754	5.27e-07	7.25e-06	PLCB4
105604019	24.7152	85.8123	18.3374	24.3961	47.9746	83.5616	181.545	138.106	101.579	74.2949	112.84	91.3343	83.3998	119.03	99.356	-1.21691	0.000401717	0.00219843	LOC105604019
101105283	266.663	205.61	262.836	173.822	149.376	179.06	382.862	414.318	393.104	813.664	363.09	412.388	457.154	736.224	336.897	-1.21687	4.27e-07	6.03e-06	SH2B3
101115135	193.819	81.5642	34.2298	11.1815	8.72266	48.6021	136.608	20.0015	294.002	290.019	134.68	55.3541	141.059	119.03	124.48	-1.21668	0.0332918	0.0861749	LOC101115135
101105434	1077.06	1663.57	1360.63	2058.42	635.664	2566.53	2430.19	9620.74	2317.33	2602.11	5398.12	1562.83	704.265	2262.68	5716.96	-1.21558	0.00564388	0.0202817	RRAD
101107367	143.088	76.4664	125.917	132.146	98.1299	86.1196	131.216	220.969	254.361	303.446	250.25	204.81	314.036	387.95	231.831	-1.21492	2.96e-07	4.39e-06	THSD1
101121055	157.396	160.579	110.024	105.716	149.376	87.8249	250.748	349.551	219.676	323.138	240.24	340.428	271.822	460.691	226.12	-1.21469	2.21e-08	4.54e-07	MECOM
101103981	11.7072	4.24813	26.8948	13.2146	7.63233	0.852669	6.29117	0.952454	33.0339	10.7414	46.41	41.5156	36.037	26.4512	20.5564	-1.21451	0.0596654	0.136342	ACOT6
101115365	78.0478	99.4063	85.5744	73.1883	90.4976	83.5616	164.469	287.641	144.523	139.639	237.51	296.144	209.014	167.524	130.191	-1.21399	1.16e-07	1.92e-06	NUDT12
101110521	495.604	259.136	418.092	422.866	501.553	109.994	835.826	783.87	744.915	903.176	755.3	726.984	1029.63	1136.3	756.019	-1.21399	5.02e-06	5.16e-05	FRY
101120347	195.12	96.0078	180.929	110.799	269.312	31.5487	420.609	128.581	294.002	476.204	254.8	562.767	230.636	434.24	267.233	-1.21382	0.00138238	0.00621964	ANGPTL1
443506	265.363	259.986	238.386	359.842	225.699	248.979	372.976	470.512	512.026	678.501	567.84	417.001	798.991	954.446	787.996	-1.21289	8.43e-08	1.45e-06	TJP2
101111344	945.68	683.95	876.526	828.451	647.657	170.534	1125.22	941.025	1838.34	1010.59	2917.46	1642.17	1047.13	858.56	3048.06	-1.21221	0.000816747	0.0040108	PLCD4
100171393	412.353	2359.41	201.711	403.552	189.718	1196.29	1229.47	3117.38	1508	724.152	2993.9	1231.63	1768.9	972.08	2982.96	-1.20946	0.0131935	0.0406803	CIPC
101114027	23.4144	22.9399	17.1149	21.3466	33.8003	19.6114	99.7599	60.9571	30.5564	63.5535	50.05	48.8961	58.6887	39.6767	26.2665	-1.20939	0.000127288	0.000836896	PDE10A
121815994	299.183	155.482	183.374	287.671	231.15	105.731	361.293	460.035	427.789	463.672	466.83	558.154	567.325	626.011	439.679	-1.20922	6.97e-08	1.22e-06	ITPRIPL1
114116867	59.8367	61.1731	62.347	102.667	44.7036	40.9281	104.254	134.296	94.1467	278.382	116.48	84.8763	244.022	137.766	93.6458	-1.20859	0.000136506	0.000887568	TRIM16
101110032	93.6574	300.768	69.682	119.947	117.756	254.948	181.545	399.078	297.305	247.948	485.03	410.543	343.895	394.563	565.301	-1.20783	0.00021221	0.00129697	L1CAM
101109896	4585.31	1522.53	2089.24	284.621	2673.49	100.615	4355.28	2100.16	7005.67	4218.7	3948.49	5218.97	4855.72	4571.64	2703.17	-1.20722	0.0172989	0.0505283	SLC25A34
101110204	79.3486	30.5866	53.7896	95.5514	40.3423	40.0754	142.001	60.0046	102.405	266.746	131.95	110.708	116.348	191.771	50.249	-1.20629	0.000813763	0.0039971	ILDR2
101111838	506.01	427.362	221.271	257.176	236.602	199.525	346.014	522.897	747.393	875.427	567.84	759.274	759.865	1138.5	676.077	-1.2061	9.46e-06	8.95e-05	SEMA3G
101122729	850.721	854.725	667.48	1006.34	557.16	758.023	1745.35	1934.43	1386.6	1246.01	2188.55	1584.97	1677.26	1158.34	3319.86	-1.20543	2.29e-07	3.49e-06	TMCC1
101107309	15.6096	5.09776	25.6723	9.14854	9.81299	13.6427	61.1142	24.7638	5.78094	26.8536	43.68	13.8385	31.9184	57.3108	5.71011	-1.20511	0.0220463	0.0613371	CIT
101121735	55.9343	34.8347	111.247	62.0067	90.4976	40.0754	101.557	149.535	71.023	259.585	76.44	127.314	199.748	252.388	123.338	-1.20507	0.000503274	0.00265939	TM4SF18
101102214	239.347	197.963	354.522	284.621	246.415	178.208	340.622	308.595	464.953	1265.7	452.27	364.414	689.85	643.645	657.805	-1.20504	5.07e-05	0.000385309	SH2D3C
114108595	91.0558	0.849627	12.2249	99.6174	23.9873	5.11601	105.152	50.4801	131.31	129.792	131.95	23.9868	51.4814	153.196	25.1245	-1.20487	0.0633955	0.142803	LOC114108595
101114071	57.2351	47.5791	44.0097	138.245	49.065	46.8968	127.621	166.679	98.276	210.353	61.88	118.089	160.622	284.35	97.0719	-1.20431	0.000519441	0.00273382	PARP9
101110991	714.138	1092.62	425.427	341.545	318.377	494.548	1123.42	1283.91	1416.33	1280.92	1146.6	1021.28	1712.27	1021.68	1703.9	-1.20431	4.27e-06	4.49e-05	ABCC1
101120134	163.9	177.572	117.359	180.938	151.556	136.427	292.989	295.261	306.39	506.638	328.51	319.209	372.725	509.185	277.511	-1.20392	5.49e-10	1.67e-08	TRIM56
101108236	111.869	91.7597	56.2346	112.832	169.002	91.2356	60.2154	86.6733	273.356	534.386	206.57	102.405	307.859	411.095	204.422	-1.20377	0.0033585	0.0131189	SOX17
101119909	59.8367	54.3761	78.2394	73.1883	66.5103	47.7495	54.823	276.212	154.434	121.736	110.11	145.766	109.14	261.205	76.5155	-1.20255	0.000235424	0.00141364	STX11
101106420	159.998	108.752	134.474	227.697	189.718	130.458	454.761	437.176	343.553	351.782	323.96	456.671	381.992	317.414	210.132	-1.20183	1.86e-08	3.88e-07	SKAP2
101112686	1140.8	1369.6	705.377	1766.68	824.291	963.516	3319.04	3788.86	3575.1	1138.59	2563.47	2269.52	2026.31	1260.84	3413.51	-1.20137	4.02e-05	0.000317121	CTSC
101110763	5385.3	3317.79	1710.27	2537.19	3642.8	1537.36	5240.54	6841.48	8744.91	6670.43	7177.17	8433.2	6106.72	4990.45	8286.52	-1.20042	2.94e-06	3.25e-05	NDRG2
101118462	223.737	501.28	141.809	380.173	260.589	579.815	745.953	959.121	540.931	805.608	809.9	945.632	687.791	1054.74	656.663	-1.20026	1.07e-05	0.00010029	AKT3
101106703	1109.58	899.755	671.148	1518.66	601.863	234.484	1768.72	1993.49	1655	1733.85	1600.69	1676.31	2179.72	2577.89	2160.71	-1.19966	3.68e-05	0.000293907	OPTN
121820152	6818.78	2818.21	3481.65	2012.68	3228.47	582.373	9512.24	8603.52	5421.7	4424.58	5746.65	9509.83	8600.48	6286.56	7141.07	-1.19951	0.000685996	0.00346213	LOC121820152
101110902	102.763	22.0903	75.7945	106.733	64.3296	25.5801	88.0763	127.629	139.568	210.353	172.9	132.85	112.229	213.814	164.451	-1.19929	0.000362122	0.00201991	FAM89A
101106474	369.426	397.625	319.07	414.734	352.177	333.394	756.737	912.451	760.606	631.954	837.2	1022.21	763.983	1010.65	829.108	-1.19739	1.89e-17	3.29e-15	CD58
101103313	6.50399	15.2933	6.11246	3.04951	11.9937	5.96868	15.2785	22.8589	15.6911	19.6926	22.75	16.6062	18.5333	28.6554	10.2782	-1.19738	0.00266489	0.0107717	AGMO
101112496	7.80478	7.64664	4.88996	3.04951	15.2647	1.70534	28.7596	16.1917	11.5619	13.4268	3.64	19.3739	9.26664	29.7575	5.71011	-1.1972	0.0306772	0.0805139	AADACL3
101122566	3.90239	7.64664	3.66747	3.04951	10.9033	1.70534	18.8735	7.61963	10.736	10.7414	11.83	16.6062	10.2963	3.30639	15.9883	-1.1968	0.0190162	0.054507	SERPINI1
101113167	11.7072	5.09776	17.1149	37.6106	20.7163	6.82135	70.1016	65.7193	20.6462	58.1828	18.2	28.5996	28.8296	22.0426	26.2665	-1.19596	0.00962691	0.0314391	HCK
114116834	11.7072	28.0377	3.66747	2.03301	5.45166	0.852669	10.7849	21.9064	35.5115	37.595	5.46	17.5288	27.7999	18.7362	3.42607	-1.19572	0.0645032	0.144786	LOC114116834
101117463	607.472	972.823	611.246	429.981	474.295	444.24	897.839	2248.74	954.681	1246.01	1483.3	1772.25	1128.47	994.123	1437.81	-1.19546	1.42e-06	1.72e-05	NRIP1
101122401	658.203	1125.76	460.879	734.932	463.391	706.863	1123.42	1499.16	1657.48	1610.32	1547	1521.32	2478.31	1177.08	1649.08	-1.19526	1.11e-07	1.85e-06	ADCY9
101111528	158.697	56.0754	169.926	219.565	105.762	60.5395	278.609	209.54	388.149	187.975	325.78	442.833	200.777	219.324	387.146	-1.19504	0.000154008	0.000987322	LOC101111528
101113112	2022.74	525.919	803.177	1188.29	887.531	92.0882	2507.48	1753.47	1414.68	1845.74	1689.87	3066.62	1880.1	2922.85	1867.21	-1.19489	0.00283529	0.0113489	LRRC39
100127210	884.542	907.401	646.698	513.335	484.108	471.526	1755.24	1993.49	1561.68	1302.4	1105.65	2557.36	1533.11	808.965	795.99	-1.19473	1.15e-05	0.000106607	PRKAA2
443245	11.7072	10.1955	15.8924	24.3961	50.1553	11.9374	57.5192	40.0031	13.2136	40.2804	48.23	34.135	59.7184	71.6385	61.6692	-1.19432	0.00344949	0.0134309	PGF
114113843	7.80478	5.09776	12.2249	16.2641	7.63233	5.96868	8.08864	3.80982	12.3877	46.5462	28.21	13.8385	17.5037	50.698	6.85214	-1.19376	0.0322562	0.0839512	SAPCD2
101121813	2061.76	1832.65	575.793	763.395	635.664	1747.97	2024.86	2330.66	3421.49	2739.07	3116.75	3017.72	3212.44	2849.01	3424.93	-1.19363	2.63e-05	0.000219379	TMEM109
101111771	2528.75	1017.85	1534.23	2433.51	1777.24	1175.83	3551.81	3232.63	4142.46	3196.47	5884.06	3213.31	4652.89	3726.31	4294	-1.19322	1.4e-07	2.26e-06	ZCCHC24
101120765	1151.21	1659.32	682.15	734.932	527.721	1024.91	855.599	2850.7	1697.12	1868.11	2436.07	1838.68	3050.79	1772.23	3456.9	-1.19289	6.72e-05	0.000490074	KLHL21
101103483	303.086	218.354	332.518	358.826	459.03	271.149	402.635	835.302	572.313	1061.61	569.66	894.891	674.406	979.795	668.083	-1.19268	2.74e-07	4.11e-06	MYCT1
100286739	314.793	276.129	245.721	180.938	206.073	306.108	443.977	720.055	547.538	428.762	642.46	589.521	571.443	626.011	674.935	-1.19216	1.42e-11	6.06e-10	NR2F2
101106340	119.673	89.2108	121.027	110.799	243.144	44.3388	278.609	449.558	189.945	281.068	341.25	240.79	233.725	349.376	126.764	-1.19195	0.000224329	0.00135852	DCLK1
101117471	2234.77	2992.39	1394.86	2195.65	3445.45	2216.94	4219.57	4888.95	8289.87	5070.85	4812.08	7345.49	4810.42	5358.56	4753.1	-1.18973	3e-08	5.92e-07	NID1
101105887	102.763	84.1131	88.0194	84.3698	90.4976	85.2669	185.14	269.545	243.625	182.604	176.54	243.558	197.688	168.626	157.599	-1.18947	4.81e-12	2.36e-10	NIF3L1
101109642	9.10558	11.8948	1.22249	4.06602	11.9937	5.96868	26.0634	24.7638	14.8653	19.6926	10.92	15.6837	13.3852	12.1234	14.8463	-1.18938	0.00545067	0.019701	FAM111B
101117143	547.636	1102.82	536.674	219.565	345.635	156.038	923.903	1056.27	1277.59	885.273	1339.52	1341.41	1128.47	875.092	1121.47	-1.18924	0.000265195	0.00155918	VLDLR
101103296	118.373	32.2858	77.0169	115.881	93.7686	61.3922	184.241	166.679	171.776	185.29	221.13	216.804	135.911	289.861	126.764	-1.18874	1.32e-05	0.000120195	GAB3
101109876	16.9104	3.39851	22.0048	7.11553	10.9033	7.67402	28.7596	14.2868	21.4721	16.1122	13.65	44.2833	16.474	19.8384	53.6751	-1.18869	0.00924621	0.030404	GFRA3
101103837	128.779	256.587	158.924	81.3203	71.9619	45.1915	56.6205	866.733	75.1522	139.639	290.29	92.2568	359.34	240.265	417.98	-1.18741	0.0207073	0.0583378	ABTB2
443165	312.191	199.662	261.613	203.301	308.564	184.176	468.243	685.767	478.166	520.96	505.96	735.287	490.103	614.989	509.342	-1.18728	3.34e-11	1.32e-09	GUCY1B1
101112495	204.225	82.4138	165.036	304.951	192.989	82.7089	275.913	140.963	442.655	634.64	274.82	352.421	308.888	655.768	436.253	-1.18703	0.000567945	0.00295204	LOC101112495
101107231	133.982	23.7896	166.259	73.1883	126.479	24.7274	227.381	157.155	267.575	265.851	151.97	374.563	94.7257	204.996	121.054	-1.18676	0.00373896	0.0143757	BMP5
101105377	20.8128	34.8347	12.2249	10.165	9.81299	11.9374	38.6457	17.1442	22.2979	50.1267	18.2	32.2899	45.3036	79.3535	39.9708	-1.18658	0.00398847	0.0151872	SLC37A1
101113996	6.50399	1.69925	9.77993	5.08252	1.09033	3.41068	14.3798	15.2393	16.517	11.6366	10.01	4.61284	4.11851	9.91918	4.56809	-1.18639	0.0333633	0.0863082	SYTL1
101122144	599.668	456.25	316.625	182.971	208.253	355.563	484.42	540.994	533.498	943.456	757.12	537.857	981.235	1742.47	711.48	-1.18603	0.000220223	0.0013376	VPS37C
101122471	439.67	243.843	303.178	275.473	447.036	92.9409	939.181	343.836	934.86	736.683	500.5	1004.68	513.784	576.415	591.568	-1.18561	0.000141683	0.000917458	PI16
101113017	10.4064	6.79701	11.0024	16.2641	22.897	21.3167	43.1394	36.1933	21.4721	27.7487	42.77	32.2899	23.6814	6.61279	69.6634	-1.18532	0.00545216	0.0197029	CHL1
100174906	241.948	197.113	64.792	105.716	93.7686	130.458	315.457	171.442	369.154	431.448	374.92	304.448	259.466	382.44	234.115	-1.1851	3.03e-05	0.000248582	ITM2C
101113114	1238.36	1415.48	744.497	455.394	601.863	569.583	1649.18	2978.32	1873.02	1615.69	1688.05	1930.94	1932.61	1582.66	1883.2	-1.18471	2.89e-06	3.2e-05	PRKAB2
554333	1086.17	484.287	679.705	335.446	548.437	173.092	1510.78	555.281	2473.42	866.476	1090.18	1587.74	1525.91	978.693	676.077	-1.18416	0.00117331	0.00543354	MAFB
101120484	820.803	1336.46	721.27	696.305	585.508	914.061	2183.93	2355.42	1822.65	1429.51	1694.42	2211.4	2217.82	1513.23	1868.35	-1.18351	1.57e-09	4.28e-08	USP34
114108635	36863.3	6459.71	20749.3	3575.04	18606.5	2735.36	21257.9	34570.3	23669.6	34420.9	38911.6	31753.9	39553.1	24813.4	53964	-1.18228	0.00665765	0.0232031	PKM
101107068	57.2351	101.106	28.1173	19.3136	18.5357	34.1068	29.6584	57.1473	47.0734	140.534	84.63	71.0378	150.326	264.512	36.5447	-1.18129	0.0152764	0.0458299	UNC5B
101115818	569.749	943.935	712.712	468.608	626.941	617.332	1463.15	1512.5	1805.3	1441.14	1312.22	1576.67	1776.11	1134.09	1382.99	-1.1812	2.91e-12	1.5e-10	N4BP1
101105358	45.5279	39.9325	15.8924	31.5116	10.9033	18.7587	50.3293	50.4801	63.5903	51.0218	38.22	100.56	72.0739	85.9663	39.9708	-1.18056	0.000482254	0.00256346	LOC101105358
101101920	1938.19	2973.69	1397.31	2721.18	4304.63	4774.09	8749.21	6551.93	5186.33	4462.17	6546.54	8363.08	4643.62	7471.35	9553.02	-1.17936	1.23e-05	0.000113438	SELENOP
443045	110.568	157.181	85.5744	220.581	160.279	92.0882	196.824	646.716	251.884	426.077	284.83	214.958	275.94	152.094	357.453	-1.17842	0.000174163	0.0010947	ICAM1
101105597	731.048	1079.03	436.429	454.377	483.017	810.035	1693.22	2176.36	1372.56	966.729	1284.01	2168.96	1654.61	1114.25	1132.89	-1.1783	3.68e-06	3.96e-05	CUL5
101116234	18.2112	6.79701	19.5599	16.2641	11.9937	5.11601	83.5826	35.2408	20.6462	16.1122	20.93	25.8319	16.474	23.1448	18.2724	-1.17679	0.00949001	0.0310602	CDKN3
443263	213.331	271.881	189.486	364.925	176.634	261.769	531.154	966.741	469.082	246.158	607.88	478.813	668.228	320.72	725.184	-1.1762	2.17e-05	0.0001863	CRY1
101123000	67.6415	20.391	51.3446	65.0563	57.7876	39.2228	79.0889	178.109	101.579	109.205	120.12	105.173	82.3702	152.094	87.9357	-1.1761	2.15e-05	0.000184118	NRROS
101103592	6.50399	1.69925	2.44498	6.09902	1.09033	7.67402	15.2785	10.477	9.08433	3.58048	14.56	13.8385	9.26664	3.30639	6.85214	-1.17551	0.0369173	0.0935799	CENPK
101123244	37.7231	57.7746	39.1197	60.9902	13.084	88.6776	65.6079	89.5307	121.4	153.961	120.12	59.0444	146.207	112.417	143.895	-1.1738	0.000479963	0.00255393	LOC101123244
101115004	94.9582	56.925	52.5671	67.0893	115.575	52.0128	158.178	237.161	120.574	258.69	113.75	228.797	105.022	195.077	65.0953	-1.17379	0.000181582	0.00113198	GULP1
101122238	15.6096	19.5414	23.2273	21.3466	35.981	5.96868	75.494	40.9555	55.3318	66.2388	43.68	35.9802	38.0962	29.7575	22.8405	-1.17351	0.0011842	0.00547411	PAPSS2
101109319	170.404	414.618	107.579	169.756	102.491	261.769	386.457	635.287	575.616	409.965	493.22	514.793	393.318	313.005	433.969	-1.17239	4.48e-05	0.000347932	EPG5
101121145	1283.89	1957.54	850.854	1040.9	879.898	1392.41	2504.78	3902.2	3113.45	2348.79	1863.68	3879.4	2491.7	2281.41	2652.92	-1.17211	2.05e-07	3.17e-06	CXCL12
101107046	137.885	90.9101	144.254	113.848	121.027	52.8655	258.837	437.176	256.013	267.641	120.12	196.507	206.955	243.571	239.825	-1.17205	1.46e-05	0.000130633	NR3C2
101107294	11.7072	96.8575	13.4474	15.2476	20.7163	75.8875	67.4054	77.1488	116.445	81.4559	91	75.6506	103.992	79.3535	106.208	-1.17181	0.00535964	0.0194266	WIPF2
101121444	1069.26	760.416	1194.37	1318.41	729.432	538.034	1286.99	1000.08	1586.45	2731.9	2000.18	1800.85	3357.61	3325.13	1835.23	-1.16949	4.5e-05	0.000348423	LAMA5
101116716	75.4462	39.0828	64.792	47.7757	35.981	37.5174	88.9751	137.153	113.967	125.317	70.07	160.527	119.437	115.724	74.2315	-1.16843	3.75e-06	4.02e-05	SLC8A1
101112388	689.423	1171.64	600.243	433.031	629.122	551.677	1200.71	1650.6	1881.28	1375.8	1648.92	1754.72	1605.19	1178.18	1441.23	-1.16769	2e-08	4.14e-07	TMEM131
101115330	16.9104	33.1354	59.9021	58.9572	35.981	28.1381	63.8104	159.06	69.3713	128.897	107.38	83.9537	44.274	44.0853	83.3676	-1.16743	0.000712788	0.00357379	FERMT3
101108821	1321.61	553.957	634.473	459.46	679.277	335.099	1363.39	1463.92	1431.2	1488.58	1113.84	1989.98	1384.85	1909.99	1265.36	-1.16743	4.88e-06	5.05e-05	CHPT1
101116853	293.98	175.873	323.96	288.687	310.745	192.703	345.115	280.974	526.891	1555.72	398.58	317.363	603.362	772.594	539.035	-1.1673	0.000598732	0.00308223	PRKD2
101122791	63.7391	45.8798	66.0145	52.8582	53.4263	38.3701	114.14	189.538	88.3658	137.848	96.46	136.54	105.022	102.498	101.64	-1.16717	1.5e-07	2.4e-06	RAB27A
101119419	477.393	129.143	410.757	152.476	246.415	109.994	444.875	430.509	592.959	861.105	457.73	665.172	588.947	827.701	259.239	-1.16623	0.000614657	0.00314845	APLNR
101106799	65.0399	107.903	50.1221	42.6932	102.491	82.7089	173.456	339.074	156.085	119.051	143.78	154.069	185.333	113.52	137.043	-1.16591	4.12e-05	0.000323042	FBXO33
100307048	14632.7	7077.39	8388.73	6212.87	10376.7	5825.43	18961.6	13882	14194.7	25489.4	19065.4	19277.1	21204.1	28519.9	16134.5	-1.16588	5.85e-07	7.89e-06	SPARC
101120590	399.345	341.55	522.004	360.859	546.257	361.532	631.813	1284.86	843.191	918.393	846.3	1055.42	1218.05	760.471	955.873	-1.16584	8.5e-10	2.42e-08	LOC101120590
443123	106.665	117.249	105.134	202.284	167.911	48.6021	219.292	167.632	254.361	375.055	390.39	169.753	219.311	434.24	285.506	-1.16561	0.000119427	0.000796673	TSPO
101108614	27.3167	34.8347	24.4498	24.3961	29.439	11.0847	62.9117	40.0031	68.5454	70.7144	57.33	45.2058	73.1035	44.0853	45.6809	-1.16539	1.88e-05	0.000163929	TENM4
101109241	63.7391	39.0828	57.4571	59.9737	29.439	33.2541	112.342	81.9111	101.579	66.2388	111.93	165.14	80.3109	109.111	117.628	-1.16489	4.88e-06	5.05e-05	SLC31A2
101109429	63.7391	50.128	89.2419	60.9902	71.9619	50.3075	101.557	136.201	104.883	201.402	106.47	154.069	174.007	144.379	171.303	-1.16463	1.43e-07	2.3e-06	ARHGAP25
101112941	50.7311	52.6769	88.0194	84.3698	64.3296	51.1601	125.823	163.822	114.793	244.368	111.02	135.618	167.829	132.256	116.486	-1.16387	6.37e-07	8.52e-06	INPP5D
101111451	1278.68	702.641	536.674	1394.64	1256.06	887.628	1551.22	1810.62	2316.5	2439.2	2669.03	2039.8	2366.08	3329.54	1821.53	-1.16323	6.73e-07	8.9e-06	WIPF3
101123514	124.877	251.49	70.9045	51.8417	75.2329	161.154	274.115	410.508	337.772	240.787	281.19	266.622	279.029	179.647	206.706	-1.16296	0.000175636	0.00110227	NHLRC2
101114701	16.9104	11.0451	19.5599	22.3631	20.7163	14.4954	28.7596	23.8114	18.1687	59.973	35.49	24.9093	49.4221	68.3322	43.3969	-1.16287	0.000897119	0.00433611	OLFM2
101122802	612.676	907.401	528.116	519.434	637.844	870.575	1648.29	1725.85	1408.07	1597.79	1327.69	1936.47	1518.7	1459.22	1067.79	-1.16187	7.38e-11	2.7e-09	CPD
101115273	18.2112	42.4813	24.4498	22.3631	40.3423	31.5487	66.5066	88.5782	61.1128	74.2949	36.4	86.7214	60.748	55.1066	77.6575	-1.16158	1.38e-05	0.000124489	IRAK3
101115623	1192.83	667.807	933.983	551.962	723.981	167.123	1374.17	1516.31	1450.19	1150.23	1885.52	1411.53	2279.59	1606.91	1534.88	-1.16136	0.000103432	0.000705536	ANK2
100913152	3976.54	7162.35	6680.91	2786.24	2677.86	11380.6	1704.91	10605.6	3242.28	22035.2	12187.6	2846.12	11995.2	12516.9	39157.7	-1.16122	0.0265486	0.0714421	HSPA1A
101111448	266.663	100.256	128.362	111.815	264.951	152.628	203.115	203.825	354.289	606.891	525.07	388.401	262.555	657.972	229.547	-1.16054	0.000449293	0.00241531	KCNA5
101105803	27.3167	42.4813	23.2273	17.2806	42.523	30.6961	66.5066	114.295	108.186	47.4413	47.32	94.102	46.3332	47.3917	44.5389	-1.16	0.000311287	0.00178647	SLC16A14
101122180	565.847	508.077	508.556	530.615	517.908	403.312	879.865	1313.43	947.248	1157.39	1092	1222.4	1254.09	1378.77	913.618	-1.15907	1.92e-15	2.06e-13	ELK3
101120266	165.201	418.016	112.469	144.344	159.189	445.946	745.054	464.798	751.522	387.587	432.25	680.855	492.162	494.857	398.566	-1.15846	0.000212374	0.00129759	ATMIN
101105257	13.008	1.69925	2.44498	9.14854	7.63233	3.41068	35.9495	15.2393	14.8653	9.84631	5.46	3.69027	18.5333	12.1234	6.85214	-1.15771	0.0452248	0.110109	KLHL32
101120990	71.5439	30.5866	68.4595	17.2806	33.8003	16.2007	92.57	27.6212	179.209	109.205	48.23	118.089	87.5183	73.8428	52.533	-1.15621	0.00519096	0.0189442	EDA
101119606	58.5359	35.6843	53.7896	142.311	43.6133	17.0534	183.343	158.107	114.793	122.631	101.01	171.598	151.355	72.7407	93.6458	-1.15442	0.00134117	0.00606873	THEM4
101102689	13.008	7.64664	30.5623	10.165	13.084	4.26334	35.9495	20.0015	23.1238	1.79024	33.67	57.1992	19.5629	31.9618	36.5447	-1.15417	0.0253672	0.0688992	SLC16A12
101104466	275.769	326.257	102.689	143.327	97.0396	278.823	379.267	370.505	307.216	537.072	538.72	221.416	370.666	523.512	840.529	-1.15355	0.000400473	0.00219338	RNF19B
101117736	159.998	166.527	160.146	207.367	227.879	192.703	408.926	368.6	491.38	522.75	346.71	375.485	426.266	443.057	334.613	-1.15229	1.37e-13	1.02e-11	MAP7D3
101122082	548.937	721.333	630.805	213.466	416.507	559.351	962.548	1264.86	1387.43	959.568	1038.31	1203.95	1307.63	1084.5	1095.2	-1.15223	1.77e-07	2.79e-06	EPB41
101105335	173.006	101.106	103.912	115.881	121.027	108.289	254.343	185.729	389.8	242.577	217.49	421.614	219.311	281.044	191.86	-1.15164	4.72e-07	6.58e-06	TSPYL4
101114887	582.757	1320.32	536.674	530.615	416.507	566.172	1366.08	2379.23	1329.62	1017.75	1623.44	1831.3	1339.54	769.288	1522.32	-1.15157	3.28e-05	0.000265637	RC3H1
101120267	2769.4	2553.13	1577.01	2716.1	3342.96	2048.96	2454.45	3167.86	6294.62	7059.81	6189.82	5037.22	5745.32	6587.44	7471.11	-1.15148	4.14e-06	4.38e-05	LTBP4
105606440	461.783	208.159	405.867	242.944	251.867	154.333	170.76	506.706	498.812	447.56	1019.2	499.109	636.31	495.959	1465.21	-1.15046	0.00170783	0.00744923	GPR157
100579169	13668.8	10174.3	3200.48	7389.98	14553.8	7336.36	11812.1	16059.3	34658.4	17649.1	20809	27118.9	13439.7	13264.2	32717.8	-1.15034	0.000393387	0.00215974	GSN
101106012	439.67	417.167	402.2	310.034	571.334	330.836	820.548	1183.9	1107.46	827.986	843.57	1297.13	517.902	583.028	1042.67	-1.15033	3.29e-07	4.79e-06	PDGFRA
101120983	902.753	628.724	502.444	490.971	466.662	554.235	1876.56	718.15	2205.02	1628.22	911.82	1987.21	1005.95	661.279	802.842	-1.14979	0.000118553	0.000792126	RHOBTB1
101112212	169.104	24.6392	84.3519	124.013	177.724	24.7274	331.634	128.581	311.345	262.27	210.21	253.706	152.385	180.75	173.587	-1.14891	0.00358374	0.0138566	GLT8D2
101107688	214.632	287.174	91.6868	945.349	201.711	211.462	520.369	487.657	741.612	1572.73	445.9	726.061	307.859	374.725	1314.47	-1.14818	0.0100315	0.0325457	C1S
101112122	27.3167	0.849627	23.2273	314.1	13.084	0.852669	75.494	67.6243	80.1073	330.299	39.13	63.6572	94.7257	444.159	66.2373	-1.14797	NA	1	LOC101112122
101105869	157.396	24.6392	162.591	164.674	262.77	19.6114	266.026	214.302	320.429	263.165	279.37	194.662	331.54	331.742	424.832	-1.14743	0.00610811	0.021655	UROS
101116095	5152.46	824.988	2999.99	2293.23	3628.63	628.417	7094.64	4036.5	7341.79	5759.2	4567.29	7733.89	4611.7	5297.95	5128.82	-1.14703	0.00140392	0.00630003	LMOD3
101114410	10.4064	26.3384	6.11246	16.2641	26.168	15.348	21.5697	29.5261	35.5115	28.6438	51.87	8.30311	61.7776	63.9236	36.5447	-1.14669	0.00708859	0.0244431	TRABD2B
101110646	195.12	248.091	141.809	265.308	200.621	231.926	322.647	334.311	431.919	758.166	440.44	384.711	465.391	655.768	472.797	-1.14655	2.47e-07	3.75e-06	ERG
101117491	20.8128	11.8948	12.2249	9.14854	14.1743	6.82135	32.3546	27.6212	33.0339	34.0145	30.94	19.3739	22.6518	22.0426	21.6984	-1.14655	0.00029544	0.00170867	CRACR2A
101120942	404.548	522.52	437.652	646.497	435.043	448.504	762.13	658.146	870.444	1601.37	1015.56	760.196	1505.31	1276.27	1167.15	-1.14652	2.99e-07	4.42e-06	ADGRG1
101105804	1185.03	1768.92	1311.73	1498.33	1211.36	2138.49	2746.54	3874.58	2608.86	4460.38	2989.35	2675.45	3771.52	4258.64	2882.46	-1.14615	2.08e-09	5.5e-08	MSN
101111396	27.3167	9.3459	7.33495	23.3796	41.4326	5.96868	62.0129	7.61963	37.1632	26.8536	31.85	64.5798	40.1555	66.1279	42.2548	-1.14503	0.0155047	0.0463742	LOC101111396
101109434	122.275	82.4138	173.594	88.4359	66.5103	46.8968	231.874	154.298	274.182	307.026	141.96	151.301	247.111	204.996	202.138	-1.14405	4.09e-05	0.000321059	KIF3C
101105767	453.978	222.602	339.853	458.443	472.114	233.631	525.762	678.147	906.782	1152.91	706.16	917.033	547.762	1156.14	628.112	-1.14335	4.18e-06	4.41e-05	C12H1orf115
101120018	6.50399	4.24813	8.55744	11.1815	13.084	7.67402	33.2533	12.3819	14.8653	22.378	17.29	22.1416	23.6814	15.4298	6.85214	-1.14305	0.00536649	0.0194445	KNTC1
101115373	308.289	700.942	312.958	364.925	248.596	520.981	689.332	1438.21	824.197	846.783	780.78	888.433	1046.1	920.28	711.48	-1.14254	2.38e-06	2.69e-05	SPTLC2
105607024	1172.02	1424.82	816.624	1383.46	717.439	1169.01	2979.32	2504.95	1853.2	1800.98	2581.67	3761.31	2518.47	2301.25	1826.09	-1.14191	9.05e-08	1.54e-06	CHURC1
100101231	11777.4	4062.92	13271.4	5909.95	16658.1	1557.83	28649.1	15127.8	20329.1	20222.5	26289	20971.8	14992.4	17425.8	12095.2	-1.141	0.00229517	0.00951281	COL3A1
101101993	97.5598	82.4138	122.249	115.881	97.0396	96.3516	192.33	253.353	165.17	386.692	151.97	178.056	348.014	239.163	105.066	-1.14024	2.41e-05	0.00020337	PLEKHG1
101114659	6.50399	12.7444	3.66747	13.2146	7.63233	5.11601	8.98738	12.3819	14.0394	25.9585	27.3	21.2191	14.4148	15.4298	23.9825	-1.14003	0.00574601	0.020566	DGKG
780483	48.1295	28.8873	9.77993	34.5611	22.897	24.7274	23.3672	114.295	66.8937	27.7487	56.42	88.5666	49.4221	67.23	63.9533	-1.13986	0.00230063	0.00953158	GATA3
780457	2031.85	3193.75	1244.5	1561.35	1389.08	1394.11	3600.34	8518.75	3014.35	2730.11	3322.41	2955.91	5061.65	3914.77	2627.79	-1.13971	8.3e-05	0.000585604	SOD2
101103999	106.665	209.008	101.467	153.492	151.556	192.703	270.52	387.649	288.221	293.599	324.87	297.99	588.947	328.435	252.387	-1.13935	8.65e-07	1.12e-05	PIP4K2A
101119109	1147.3	322.858	734.717	1218.79	849.369	606.248	2191.12	1548.69	2257.04	1815.3	1302.21	2152.35	1326.16	1504.41	2014.53	-1.13909	8.89e-06	8.5e-05	FDFT1
443259	227.64	306.715	240.831	238.878	245.325	225.957	368.483	385.744	327.862	776.964	671.58	535.09	298.592	391.257	1153.44	-1.13895	7.48e-05	0.000538125	PER2
101114307	701.13	1244.7	442.542	1065.3	759.962	1498.14	1872.97	3164.05	1793.74	1644.33	2079.35	2253.83	2294.01	2647.32	1118.04	-1.13825	2.18e-05	0.000186644	ITGA1
101117812	400.646	659.31	541.564	354.76	499.372	645.47	610.243	830.54	1001.75	1197.67	1287.65	839.537	1681.38	1038.21	1755.29	-1.13784	3.18e-06	3.48e-05	STK40
101117705	13.008	20.391	12.2249	11.1815	4.36133	2.55801	29.6584	16.1917	26.4272	26.8536	15.47	9.22568	26.7703	16.532	43.3969	-1.13748	0.0112732	0.0358173	CCDC13
101118437	45.5279	24.6392	95.3543	43.7097	65.4199	28.9907	140.203	117.152	165.996	108.309	101.92	134.695	61.7776	59.5151	105.066	-1.13741	0.000340259	0.00192246	BMPER
101114881	33.8207	55.2257	26.8948	57.9407	29.439	82.7089	77.2915	109.532	89.1916	135.163	109.2	87.644	78.2517	153.196	113.06	-1.13692	3.67e-05	0.000293303	RPH3AL
443078	93.6574	3.39851	124.694	20.3301	20.7163	8.52669	58.418	80.9586	37.989	118.156	85.54	85.7988	132.822	264.512	26.2665	-1.13671	0.0586376	0.134382	NOS2
101120662	301.785	547.16	256.723	334.43	349.997	423.776	850.206	1592.5	672.241	545.128	770.77	875.517	950.346	499.266	549.313	-1.13631	1.56e-05	0.000138641	ZFYVE16
101121684	1036.74	602.385	938.873	686.14	1212.45	526.097	1253.74	2220.17	2286.77	1538.71	1663.48	1709.52	1388.97	2166.79	2257.78	-1.13625	2.52e-07	3.81e-06	ZFP36L1
101109810	565.847	778.258	374.082	312.067	322.738	480.905	665.066	1240.1	996.799	887.959	1161.16	829.389	1017.27	856.356	1692.48	-1.13592	4.12e-06	4.36e-05	ZHX2
101108289	317.395	1252.35	113.692	96.5679	162.46	1055.6	895.143	864.828	1521.21	1078.62	1224.86	1116.31	1260.26	955.548	971.861	-1.13582	0.013057	0.0403723	WDTC1
101113330	8002.51	13976.4	3264.05	5375.27	7051.18	10011.2	13679.7	12973.4	19914.5	16832.7	20630.6	17663.5	18886.5	16203.5	20285.7	-1.13489	8.38e-06	8.09e-05	FEM1A
101118304	54.6335	88.3612	63.5695	67.0893	38.1616	67.3608	118.633	143.821	146.175	104.729	145.6	131.927	156.503	193.975	114.202	-1.13473	6.23e-08	1.12e-06	OCLN
101115469	226.339	173.324	315.403	221.598	302.022	205.493	279.508	487.657	409.621	640.906	404.04	456.671	682.643	849.743	542.461	-1.13453	2.13e-06	2.45e-05	EFNB2
101122444	53.3327	39.0828	80.6844	36.5941	74.1426	55.4235	119.532	209.54	83.4107	128.002	96.46	117.166	126.644	112.417	119.912	-1.13448	4.9e-06	5.07e-05	LOC101122444
443518	267.964	885.311	176.039	632.266	257.318	694.072	817.852	2218.27	956.332	904.071	1005.55	1024.97	914.309	930.199	826.824	-1.13412	0.000821077	0.0040276	IL13RA1
497271	92.3566	11.0451	52.5671	37.6106	138.472	8.52669	197.722	84.7684	194.074	116.366	53.69	145.766	166.8	98.0897	58.2431	-1.13287	0.0201931	0.0571397	ANGPT1
101117086	498.205	532.716	517.114	482.839	570.244	590.9	1061.41	1625.84	825.023	1402.65	1021.93	1021.28	1467.22	1199.12	875.931	-1.13258	7.26e-11	2.67e-09	LOC101117086
101113115	14221.6	1561.61	12434	1835.81	12887.7	546.561	19029	12390.5	15485.5	13764.3	14721.1	15358.9	15141.7	17110.6	19996.8	-1.13243	0.0208884	0.0587596	TMOD4
101102998	312.191	423.964	286.063	245.994	273.673	312.077	577.889	863.876	602.869	581.828	769.86	635.65	721.769	590.742	758.303	-1.13224	1.62e-12	9.06e-11	BPTF
101109127	689.423	1169.09	713.935	737.982	602.954	723.063	1190.83	2644.97	1573.24	1377.59	1626.17	1727.97	2411.39	1157.24	1539.45	-1.13214	2.99e-07	4.42e-06	UBR2
101110076	32.5199	114.7	35.4522	235.829	61.0586	31.5487	210.305	3115.48	214.721	37.595	404.95	220.494	222.399	61.7194	164.451	-1.13148	0.0207673	0.0584748	PRG4
101121454	102.763	100.256	103.912	490.971	258.409	81.0035	237.267	219.064	379.064	1062.51	374.92	382.866	180.185	211.609	689.782	-1.13135	0.0120748	0.0379318	SERPING1
101122863	76.747	113.85	73.3495	37.6106	66.5103	46.0441	117.735	148.583	142.872	178.129	112.84	154.069	151.355	239.163	115.344	-1.12963	1.11e-05	0.000103494	ATP10D
101114540	31.2191	4.24813	11.0024	10.165	27.2583	11.0847	31.4558	26.6687	23.9496	43.8609	27.3	17.5288	41.1851	37.4725	58.2431	-1.12956	0.00533444	0.0193523	TMC8
100188930	894.949	1799.51	367.97	3194.87	525.54	2524.75	2642.29	2504.95	4050.79	2634.34	7627.62	3566.65	1226.29	2491.92	3770.96	-1.12791	0.00850423	0.0283327	MYF6
100141299	509.913	1544.62	331.295	565.176	245.325	1296.06	966.143	4327.95	701.145	1090.26	1511.51	864.446	1548.56	1799.78	1920.88	-1.12769	0.00821009	0.0275357	CD9
101120511	27.3167	24.6392	59.9021	98.6009	75.2329	15.348	143.798	96.1979	82.5848	142.324	137.41	111.631	76.1924	102.498	91.3618	-1.12769	0.0012552	0.00574774	CDC25B
106990101	1542.75	1615.99	816.624	375.09	1832.85	2161.52	5653.96	4082.22	2604.73	2632.55	2963.87	2244.61	2676	2249.45	2240.65	-1.12741	0.000488527	0.00258938	LOC106990101
101113127	494.303	374.685	403.422	312.067	397.971	306.961	514.078	438.129	626.819	785.915	874.51	674.397	965.79	1498.9	1119.18	-1.12682	9.54e-06	9.01e-05	PRAG1
101111614	213.331	180.971	143.031	177.888	127.569	109.142	258.837	387.649	331.991	375.95	282.1	347.808	333.599	439.75	355.169	-1.12611	6.82e-10	2.02e-08	TANC1
101109178	369.426	180.971	447.432	421.849	384.887	341.068	672.256	945.787	787.034	841.412	680.68	1145.83	653.813	862.969	427.116	-1.1258	1.13e-06	1.41e-05	EMCN
554263	27.3167	73.9175	36.6747	78.2708	79.5943	56.2761	89.8738	267.64	92.495	138.744	80.99	160.527	101.933	126.745	97.0719	-1.12496	0.000368215	0.00204723	TLR4
101103472	14.3088	7.64664	4.88996	2.03301	10.9033	1.70534	8.08864	5.71473	36.3373	20.5877	9.1	24.9093	6.17776	17.6341	4.56809	-1.1248	0.0577178	0.132747	LOC101103472
101110462	1010.72	842.83	696.82	649.546	877.718	628.417	2177.64	2307.8	1563.33	1387.44	1502.41	2352.55	1409.56	1216.75	1466.36	-1.12438	9.98e-09	2.21e-07	EPS15
101113311	290.078	163.128	88.0194	171.789	466.662	128.753	291.191	342.884	689.583	546.918	420.42	669.785	335.658	344.967	633.822	-1.12424	0.000717215	0.00359149	CHRDL1
101102120	366.825	423.964	304.4	243.961	367.442	383.701	651.585	919.118	752.348	709.83	738.92	743.59	873.124	731.815	718.332	-1.12387	1.41e-14	1.29e-12	ABCB10
443216	27.3167	148.685	19.5599	72.1718	39.252	129.606	118.633	302.88	162.692	93.9876	172.9	84.8763	153.414	175.239	170.161	-1.12364	0.00543598	0.0196548	CD14
100302624	130.08	55.2257	69.682	62.0067	57.7876	28.9907	148.292	91.4356	141.22	194.241	143.78	227.874	94.7257	155.401	113.06	-1.12252	0.000160465	0.00102361	KCNMB1
101123660	6.50399	10.1955	7.33495	8.13203	9.81299	1.70534	17.076	12.3819	14.8653	28.6438	12.74	10.1483	13.3852	14.3277	18.2724	-1.12127	0.00726921	0.0249381	P2RY6
101111275	1035.43	1721.34	798.287	1071.4	643.296	1262.8	1876.56	1765.85	1376.69	2201.1	1752.66	1626.49	3042.55	2533.8	5147.1	-1.12123	0.00014008	0.000907936	GRB10
101121066	72.8447	89.2108	53.7896	45.7427	89.4073	56.2761	151.887	93.3405	94.9726	186.185	191.1	244.481	82.3702	92.579	191.86	-1.1208	0.000122947	0.000814339	SFRP1
100037670	738.853	1698.4	326.405	655.645	462.301	1348.07	852.004	1007.7	1282.54	1351.63	1953.77	1327.58	2823.24	2336.52	4129.55	-1.12063	0.00374499	0.0143881	KIAA2013
101111631	5.20319	11.0451	18.3374	34.5611	19.626	18.7587	100.659	13.3344	14.0394	41.1755	28.21	24.9093	28.8296	52.9023	47.9649	-1.1206	0.0164172	0.0485388	LOC101111631
105604598	136.584	94.3086	46.4547	39.6437	78.5039	42.6334	58.418	67.6243	243.625	184.395	182	98.7148	93.6961	281.044	216.984	-1.12011	0.00367962	0.0141661	LOC105604598
101120850	343.411	153.782	426.649	315.116	358.719	185.882	586.876	741.962	521.11	649.857	530.53	1004.68	548.791	835.416	387.146	-1.12001	1.36e-05	0.000123143	MMD
105604842	9.10558	5.09776	24.4498	17.2806	23.9873	17.906	61.1142	20.954	23.9496	48.3365	23.66	24.9093	18.5333	47.3917	49.107	-1.11998	0.00503157	0.0184653	LOC105604842
101111285	130.08	223.452	112.469	94.5349	112.304	194.409	272.318	496.229	237.019	495.001	278.46	170.675	399.495	308.597	173.587	-1.11949	0.000116537	0.000780431	PGM2
101108939	19.512	20.391	13.4474	24.3961	30.5293	17.906	37.747	65.7193	40.4666	45.6511	57.33	61.8121	39.1258	29.7575	33.1187	-1.11898	6.99e-05	0.00050727	CAMK1D
101113341	1282.59	235.347	946.208	121.98	617.128	86.9722	1006.59	2338.28	537.627	1058.93	1100.19	1132.91	1432.21	1245.41	859.943	-1.1189	0.01613	0.0478618	CA2
101110222	22.1136	6.79701	9.77993	4.06602	7.63233	2.55801	48.5319	6.66718	11.5619	12.5317	20.93	11.9934	16.474	30.8597	9.13618	-1.11835	0.0371632	0.0940675	CDCA3
101121257	14.3088	8.49627	6.11246	25.4126	9.81299	5.11601	37.747	15.2393	33.0339	34.0145	17.29	18.4514	16.474	26.4512	25.1245	-1.11692	0.00535327	0.0194069	RASGEF1C
101102078	96.259	95.1582	85.5744	113.848	85.0459	103.173	218.393	204.778	208.114	213.038	211.12	285.996	182.244	199.486	161.025	-1.11639	3.73e-12	1.88e-10	LOC101102078
100302545	81.9502	68.8198	24.4498	32.5281	65.4199	71.6242	140.203	184.776	114.793	87.7217	101.01	104.25	95.7553	155.401	139.327	-1.11618	5.23e-05	0.000395011	CETN2
101111278	170.404	71.3687	147.921	145.36	94.8589	105.731	155.482	161.917	214.721	569.296	197.47	262.009	209.014	454.078	163.309	-1.11575	0.000583044	0.00301581	TNFAIP8L1
114108639	31.2191	16.1429	37.8972	34.5611	8.72266	18.7587	19.7722	44.7653	33.0339	60.8681	51.87	65.5023	57.6591	91.4769	51.391	-1.11562	0.00202122	0.0085602	RUNDC3B
101102174	3.90239	5.09776	6.11246	2.03301	2.18066	3.41068	13.4811	3.80982	3.30339	5.37072	18.2	4.61284	11.3259	6.61279	6.85214	-1.11426	0.0541444	0.126493	KIAA1549L
101109288	568.448	301.618	454.767	925.019	608.405	171.386	630.914	1298.2	1370.08	890.644	1354.99	1470.57	743.391	790.228	1280.21	-1.1136	0.000348368	0.00195856	DHRS3
101114947	32.5199	8.49627	55.0121	51.8417	30.5293	15.348	48.5319	33.3359	82.5848	130.687	75.53	75.6506	62.8073	77.1492	37.6867	-1.11347	0.00436949	0.0163745	NEURL3
443440	2.60159	7.64664	11.0024	53.8747	7.63233	11.9374	167.165	25.7163	1.6517	33.1194	8.19	41.5156	6.17776	2.20426	21.6984	-1.11259	0.161107	0.289247	ALDOB
101113326	23.4144	28.8873	13.4474	30.4951	29.439	27.2854	25.1647	63.8144	48.7251	85.0364	58.24	52.5864	49.4221	45.1874	70.8054	-1.11146	0.000105033	0.000714322	ICAM3
101106365	131.381	157.181	111.247	93.5184	94.8589	66.5082	251.647	204.778	312.997	218.409	192.01	286.919	264.614	184.056	203.28	-1.11131	1.23e-07	2.01e-06	LRBA
101115186	2359.65	1258.3	1443.76	603.803	1706.37	299.287	2315.15	2688.78	2619.59	2197.52	2486.12	3177.33	4346.06	2666.06	2349.14	-1.11093	0.000760132	0.00377805	SLC25A12
101110702	24.7152	12.7444	22.0048	26.4291	46.8843	50.3075	90.7725	81.9111	52.8543	63.5535	61.88	83.9537	47.3628	39.6767	71.9474	-1.11024	0.000344898	0.0019428	PIH1D2
101119340	2543.06	2573.52	786.062	3041.38	809.027	1017.23	2928.99	3053.57	3186.95	3910.78	3536.26	2966.98	5969.78	4477.96	4830.76	-1.10957	0.000407404	0.00222187	CLIC5
101108317	338.207	407.821	262.836	214.482	332.551	374.322	655.18	857.209	600.392	597.94	669.76	756.506	904.013	762.675	447.673	-1.10937	7.56e-09	1.73e-07	ZHX1
101118842	33.8207	27.1881	46.4547	40.6602	42.523	23.8747	52.1268	84.7684	114.793	83.2461	80.99	92.2568	45.3036	79.3535	55.9591	-1.10921	2.29e-05	0.000194473	TNFRSF11A
101105004	16.9104	29.7369	17.1149	12.198	19.626	33.2541	66.5066	68.5767	48.7251	33.1194	58.24	58.1218	19.5629	36.3703	30.8346	-1.10916	0.00104054	0.00490211	MMS22L
101111813	624.383	359.392	570.903	413.717	643.296	515.865	2733.06	886.735	809.331	1180.66	947.31	967.774	1113.03	854.152	623.544	-1.10914	0.000117654	0.000786373	PDP1
101108651	316.094	514.024	227.383	219.565	281.306	305.255	712.699	960.074	633.426	548.708	592.41	773.112	639.398	562.087	614.408	-1.10899	8.52e-08	1.46e-06	RNF14
101119960	126.177	213.256	183.374	146.377	153.737	131.311	251.647	238.114	225.457	208.563	455	309.983	444.799	668.994	287.79	-1.10896	4.51e-05	0.000349201	HECW2
101116485	7.80478	11.0451	13.4474	2.03301	8.72266	8.52669	9.88612	1.90491	10.736	25.9585	15.47	8.30311	35.0073	46.2895	13.7043	-1.10877	0.0494042	0.117762	EPPK1
101114356	369.426	1587.95	128.362	114.865	363.081	369.206	746.851	836.255	1428.72	827.986	1147.51	698.384	1703	720.794	1382.99	-1.10865	0.0126305	0.0393098	PLIN4
101102232	188.616	179.271	195.599	171.789	243.144	172.239	219.292	601.951	204.81	525.435	448.63	399.472	309.918	590.742	416.838	-1.10686	1.07e-05	0.000100443	IL27RA
101122194	491.701	550.558	321.515	299.869	279.125	339.362	433.192	963.884	544.234	1389.23	754.39	481.581	1035.8	1075.68	695.492	-1.10675	5.31e-05	0.000400471	ACTN1
105615576	10.4064	16.1429	6.11246	6.09902	2.18066	3.41068	12.5823	20.954	13.2136	15.217	19.11	17.5288	20.5925	8.81705	15.9883	-1.1059	0.010898	0.0348458	LOC105615576
101103184	50.7311	42.4813	37.8972	91.4854	77.4136	53.7181	140.203	140.011	99.1018	103.834	137.41	161.449	105.022	162.013	93.6458	-1.10583	3.35e-06	3.65e-05	CARD6
101116431	175.608	111.301	105.134	57.9407	232.241	65.6555	249.849	189.538	330.339	170.968	244.79	214.958	435.532	228.141	344.891	-1.10511	0.000343072	0.00193411	TMEM266
101102355	22.1136	33.1354	13.4474	52.8582	22.897	39.2228	26.9621	76.1963	38.8149	195.136	33.67	35.9802	67.9554	87.0684	33.1187	-1.10479	0.0131522	0.0406015	EVA1C
101121312	2133.31	2506.4	2314.18	2005.56	1428.34	1847.73	3217.48	5814.73	3020.95	4796.05	5853.12	3702.27	4228.68	2847.91	5989.91	-1.10473	2.5e-07	3.79e-06	VCL
101102720	5.20319	11.0451	9.77993	3.04951	4.36133	1.70534	2.69621	8.57209	12.3877	7.16096	11.83	14.7611	14.4148	9.91918	31.9766	-1.10368	0.0457554	0.111046	DGKB
101118767	11.7072	1.69925	12.2249	8.13203	8.72266	1.70534	2.69621	3.80982	14.8653	10.7414	15.47	6.45798	29.8592	12.1234	44.5389	-1.10355	0.0794372	0.169542	LOC101118767
100192430	896.249	509.776	396.087	344.595	562.612	341.92	1114.44	658.146	1505.52	1204.83	1219.4	1396.77	671.317	788.024	1266.5	-1.10316	2.31e-05	0.000195651	TEF
101109813	19.512	12.7444	2.44498	9.14854	35.981	7.67402	42.2407	46.6703	23.1238	25.0633	44.59	27.677	5.14814	29.7575	36.5447	-1.10292	0.0230801	0.0636592	ARL4D
101114022	139.185	129.143	81.9069	67.0893	128.659	107.436	175.254	357.17	142.046	251.529	201.11	241.713	273.881	286.554	175.871	-1.10265	4.22e-06	4.45e-05	SLC30A4
101107209	290.078	404.422	124.694	97.5844	298.751	362.384	456.559	268.592	334.469	852.154	688.87	383.788	768.102	858.56	472.797	-1.1018	0.00121194	0.00557601	COLGALT2
101115412	209.428	192.016	193.154	230.746	245.325	172.239	376.571	457.178	390.626	716.096	295.75	342.273	567.325	546.657	307.204	-1.10178	3.79e-07	5.42e-06	FLI1
101114400	191.217	284.625	129.584	88.4359	158.098	241.305	421.508	441.939	424.486	407.279	304.85	365.337	431.414	429.831	299.21	-1.10161	1.73e-06	2.05e-05	ZFYVE9
101109632	2872.16	3420.6	1173.59	2188.53	1646.4	2167.48	3876.26	3266.92	5709.92	4669.84	5169.71	4369.28	5323.17	5372.89	5584.49	-1.10103	6.6e-07	8.76e-06	PLEKHM2
101115047	486.498	87.5116	145.476	359.842	276.944	28.1381	417.014	348.598	627.645	467.252	422.24	551.696	539.525	578.619	493.354	-1.1001	0.00630453	0.0222705	MAP2K6
101122281	191.217	51.8272	196.821	133.162	136.292	55.4235	241.761	227.637	341.075	408.175	274.82	251.861	242.992	261.205	198.712	-1.09989	0.000177905	0.00111404	SIPA1L1
101107564	83.251	117.249	35.4522	312.067	115.575	22.1694	327.141	163.822	189.945	378.636	263.9	297.99	181.214	271.124	130.191	-1.09902	0.00987361	0.0320994	COL8A1
100216440	18464.8	3476.67	9036.65	2034.02	4806.19	3994.75	11809.4	18951	9101.68	15442.6	17298.2	15499.1	16375.2	11372.9	18445.9	-1.09852	0.00296607	0.0117829	PGK1
101105574	230.241	247.241	165.036	221.598	226.789	194.409	316.356	434.319	361.722	635.535	384.02	384.711	538.495	629.317	445.389	-1.09792	1.25e-08	2.69e-07	PRKCH
100037674	16.9104	2.54888	14.6699	12.198	20.7163	3.41068	57.5192	3.80982	18.9945	39.3853	31.85	18.4514	20.5925	24.2469	7.99416	-1.09791	0.0454195	0.110413	TYMS
101113069	16.9104	23.7896	4.88996	4.06602	2.18066	23.0221	47.6331	14.2868	13.2136	19.6926	33.67	32.2899	25.7407	13.2256	43.3969	-1.09771	0.0291127	0.077037	UGT8
101114239	1142.1	1011.91	1242.05	1212.69	669.464	837.321	1363.39	2801.17	1926.7	2814.26	1859.13	1910.64	2554.5	2576.78	1812.39	-1.09698	5.86e-08	1.06e-06	PALM2AKAP2
114108649	62.4383	149.534	35.4522	37.6106	17.4453	105.731	134.811	147.63	161.866	123.526	145.6	185.436	189.451	121.234	106.208	-1.09648	0.00211205	0.00886094	RPP14
101118731	85.8526	84.1131	84.3519	136.212	137.382	64.8028	260.634	239.066	165.996	161.122	183.82	234.332	210.044	259.001	185.008	-1.09589	2.14e-07	3.27e-06	STX2
101116176	7.80478	15.2933	7.33495	3.04951	17.4453	16.2007	15.2785	39.0506	23.9496	33.1194	20.02	23.0642	17.5037	22.0426	23.9825	-1.09573	0.00399985	0.0152174	POLE
101119060	688.122	673.754	371.637	604.82	384.887	825.383	887.953	1057.22	1142.97	1234.37	1139.32	995.451	1692.71	1488.98	1743.87	-1.09565	8.31e-07	1.08e-05	EPN2
101123405	146.99	51.8272	141.809	152.476	134.111	84.4142	204.912	295.261	251.058	290.914	238.42	227.874	217.251	304.188	240.967	-1.0948	1.31e-06	1.61e-05	FCHSD2
101119787	546.335	207.309	530.561	207.367	214.795	236.189	540.142	803.871	791.163	481.574	929.11	805.402	738.243	478.325	644.101	-1.09456	6.23e-05	0.000458694	RET
101106517	1243.56	1180.13	398.532	456.41	432.862	1033.43	1837.92	1598.22	1901.93	1325.67	1937.39	1461.35	1490.9	1409.63	2236.08	-1.0943	6.04e-05	0.000446414	COBL
101117348	31.2191	21.2407	28.1173	90.4689	52.336	19.6114	73.6965	110.485	91.6692	91.3022	86.45	87.644	54.5702	88.1705	92.5038	-1.09343	0.000586359	0.00302535	PIK3CD
101117068	44.2271	18.6918	18.3374	14.2311	21.8066	18.7587	27.8609	42.8604	37.1632	76.9803	31.85	73.8055	31.9184	92.579	17.1303	-1.09304	0.00557517	0.0200698	PPM1H
101118411	335.606	190.316	261.613	310.034	440.494	185.882	527.559	572.425	702.797	544.233	510.51	946.555	508.636	675.607	519.62	-1.09274	9.15e-07	1.17e-05	JAM2
443366	5.20319	24.6392	13.4474	3.04951	11.9937	11.9374	16.1773	25.7163	27.253	14.3219	37.31	28.5996	32.9481	8.81705	36.5447	-1.09268	0.0129883	0.0402346	PTGFR
101112009	576.253	1409.53	601.466	891.474	783.949	1244.9	737.864	1651.56	909.259	1036.55	3627.26	1416.14	1704.03	2605.44	3929.7	-1.09208	0.00260636	0.0105787	BAG2
101118096	20.8128	7.64664	19.5599	16.2641	19.626	5.96868	20.671	23.8114	15.6911	59.973	31.85	10.1483	40.1555	63.9236	18.2724	-1.09197	0.0155157	0.0463906	TMEM178A
101108515	36.4223	48.4287	59.9021	81.3203	67.6006	30.6961	64.7091	145.725	38.8149	90.4071	119.21	200.197	125.615	192.873	58.2431	-1.09011	0.00241117	0.00990771	ELOVL7
101119386	33.8207	142.737	13.4474	22.3631	21.8066	77.5929	97.0637	135.249	142.872	110.995	112.84	108.863	126.644	94.7833	71.9474	-1.08842	0.00780597	0.0264032	GTF3C4
101103468	93.6574	59.4739	80.6844	91.4854	78.5039	34.9594	156.38	119.057	176.732	162.017	159.25	197.43	171.948	148.788	98.2139	-1.08728	2.74e-06	3.05e-05	SCRN1
101122554	551.538	199.662	359.412	250.06	529.902	309.519	702.813	844.827	771.342	828.881	687.05	755.583	641.458	950.037	818.83	-1.08705	6.86e-07	9.05e-06	CDK2AP1
101107975	48.1295	21.2407	34.2298	7.11553	18.5357	18.7587	35.0508	42.8604	71.023	77.8754	58.24	49.8187	37.0666	48.4938	44.5389	-1.08651	0.00146928	0.00655188	SOX9
101102986	413.654	536.115	279.95	476.74	232.241	545.708	1069.5	1335.34	754.825	568.401	970.06	1316.5	647.635	441.955	811.978	-1.0862	7.85e-05	0.000559098	RORA
114115615	66.3407	73.0679	28.1173	2.03301	32.71	61.3922	149.191	111.437	92.495	29.5389	65.52	85.7988	99.8738	83.762	123.338	-1.08606	0.0160748	0.0477461	LOC114115615
101116033	150.892	152.083	99.0218	103.683	86.1363	77.5929	158.178	202.873	163.518	225.57	225.68	353.344	250.199	314.107	237.541	-1.08593	2.99e-06	3.29e-05	MBOAT2
101120189	262.761	333.054	270.171	201.268	310.745	243.011	532.952	1112.47	399.711	598.835	477.75	691.004	595.124	315.21	437.395	-1.08566	1.37e-05	0.000123984	BIRC3
101111766	127425	58329.4	63342.2	8767.35	59377.3	16832.5	88944.5	143015	102692	97487.5	120425	130595	122250	92748.8	164935	-1.08508	0.00563606	0.0202607	ATP2A1
101105502	1312.5	913.349	931.538	881.309	983.48	826.236	2109.34	2741.16	1916.79	2278.08	1952.86	2210.47	2081.91	1473.55	1832.95	-1.08483	5.62e-12	2.71e-10	SCARB2
101120083	632.188	241.294	432.762	372.04	437.223	138.985	583.281	1211.52	635.903	679.396	766.22	1017.59	694.998	738.428	834.818	-1.08452	8.69e-05	0.000610398	YIPF7
101118831	27.3167	9.3459	14.6699	2.03301	17.4453	25.5801	22.4685	44.7653	34.6856	11.6366	19.11	25.8319	59.7184	36.3703	51.391	-1.08426	0.0164289	0.0485666	LOC101118831
101104773	5.20319	2.54888	12.2249	13.2146	15.2647	5.11601	29.6584	37.1457	23.1238	22.378	10.92	11.9934	8.23702	8.81705	15.9883	-1.08416	0.0254517	0.0690918	POU2F2
101109030	107.966	101.106	127.139	124.013	94.8589	108.289	94.3675	125.724	253.535	273.907	246.61	143.921	264.614	337.252	370.015	-1.08379	0.000121368	0.000806078	LRRN2
101107962	1698.84	795.251	1375.3	1141.53	1455.59	887.628	1418.21	1922.05	2579.12	3173.2	2822.82	1779.63	2757.34	3133.36	3783.52	-1.08343	6.05e-06	6.06e-05	CDC34
101109862	84.5518	47.5791	83.1294	94.5349	86.1363	13.6427	151.887	213.35	146.175	65.3437	200.2	163.295	105.022	130.052	121.054	-1.083	0.00167449	0.00733024	SRPX2
101122193	31.2191	34.8347	61.1246	27.4456	51.2456	20.4641	26.0634	109.532	66.8937	53.7072	131.04	44.2833	136.94	72.7407	75.3735	-1.08213	0.0029691	0.0117904	ZFHX2
101113125	949.582	667.807	364.302	824.385	411.055	1157.92	909.523	736.247	1958.91	2036.4	1404.13	2534.3	1258.2	2109.48	946.737	-1.08192	0.00064731	0.00329112	SPOCK2
101120958	7.80478	2.54888	18.3374	12.198	27.2583	4.26334	131.216	5.71473	6.60679	8.05608	12.74	3.69027	13.3852	20.9405	26.2665	-1.0819	0.133651	0.251455	ZMYND10
101111037	235.444	51.8272	73.3495	12.198	34.8906	17.906	247.153	33.3359	192.423	148.59	200.2	277.693	83.3998	121.234	41.1128	-1.0809	0.0504588	0.119843	FMOD
101120947	1916.07	1404.43	1948.65	1282.83	991.112	843.29	3053.91	3314.54	2698.87	2709.53	3076.71	3532.51	4173.08	2040.05	1995.11	-1.08052	1.75e-06	2.07e-05	TEAD1
101108541	178.209	397.625	99.0218	79.2873	143.924	358.974	436.787	657.193	363.373	439.504	418.6	456.671	488.043	351.58	381.436	-1.07972	0.000676375	0.00342282	VKORC1L1
101102293	506.01	805.446	270.171	344.595	281.306	697.483	785.497	580.045	1494.79	1290.76	760.76	1158.75	1242.76	600.662	1295.05	-1.07865	0.000287621	0.00167049	IRS1
101121935	50.7311	33.1354	81.9069	46.7592	71.9619	28.9907	53.0255	76.1963	118.096	166.492	106.47	92.2568	109.14	197.282	69.6634	-1.07856	0.000805055	0.00396095	LYL1
101106255	143.088	76.4664	134.474	125.03	86.1363	53.7181	250.748	241.923	208.114	229.151	188.37	229.719	234.755	173.035	193.002	-1.0783	5.64e-07	7.66e-06	COG5
101104759	221.136	228.55	260.391	148.41	135.201	86.1196	305.571	287.641	408.795	512.008	368.55	265.7	483.925	480.529	300.352	-1.07743	1.97e-05	0.000170709	LRP11
101104156	15.6096	22.9399	13.4474	8.13203	7.63233	6.82135	55.7218	12.3819	52.8543	9.84631	13.65	19.3739	25.7407	19.8384	26.2665	-1.07718	0.020524	0.0579247	HEATR4
101110466	485.197	269.332	641.808	974.827	287.848	176.502	518.572	683.862	547.538	2292.4	576.03	489.884	1799.79	1391.99	671.509	-1.07712	0.010107	0.0327338	FADS3
101113479	96.259	69.6694	62.347	162.641	122.117	65.6555	154.583	86.6733	375.761	259.585	141.96	177.133	275.94	136.664	220.41	-1.07611	0.000752995	0.00374861	KHK
114114885	6.50399	5.09776	15.8924	2.03301	4.36133	2.55801	19.7722	21.9064	19.8204	7.16096	5.46	6.45798	9.26664	9.91918	12.5622	-1.07586	0.044527	0.108758	LOC114114885
105610127	1106.98	1308.43	546.454	836.583	708.716	798.951	1885.55	1468.68	1845.77	1817.09	1860.95	2007.51	1925.4	1776.64	2191.54	-1.07554	4.68e-09	1.14e-07	LOC105610127
101107094	331.703	412.069	375.305	274.456	385.978	252.39	446.673	1359.15	746.567	1376.69	530.53	699.307	371.695	360.397	528.756	-1.07512	0.000575627	0.00298421	ARRDC3
114108624	6.50399	0.849627	7.33495	14.2311	9.81299	0.852669	8.08864	12.3819	11.5619	30.4341	10.92	21.2191	11.3259	8.81705	7.99416	-1.07503	0.0556446	0.129192	PDCD1LG2
101114233	1433.48	711.987	1052.56	513.335	1123.04	338.51	1712.1	2564.01	1733.46	1207.52	1500.59	2971.59	1852.3	1333.58	1460.65	-1.07476	0.000284784	0.00165589	PPP2R3A
101110899	88.4542	79.8649	85.5744	78.2708	40.3423	27.2854	119.532	160.012	119.748	116.366	151.06	190.049	102.963	155.401	142.753	-1.07406	3.58e-05	0.000286669	IGSF3
101115514	1136.9	2928.66	1693.15	1694.51	1649.67	2089.04	3031.44	5643.29	2175.28	5764.57	2624.44	2956.83	6477.38	3975.39	2699.74	-1.07396	0.000123815	0.000818507	CLIC4
101105319	55.9343	11.0451	18.3374	8.13203	13.084	10.232	44.9369	7.61963	44.5958	49.2316	27.3	43.3607	47.3628	47.3917	51.391	-1.07331	0.0176072	0.0512249	LRATD1
101119664	286.175	432.46	101.467	91.4854	157.008	523.539	372.078	301.928	568.184	622.108	715.26	333.047	601.302	490.449	1026.68	-1.07329	0.00453142	0.0168767	IRF2BP1
101110338	966.492	887.01	832.516	907.738	910.428	590.047	999.397	3236.44	1010.84	1015.07	2328.69	1596.97	1529	1603.6	2748.85	-1.07243	0.000108847	0.000736609	FILIP1
101113856	1026.33	579.445	442.542	481.823	493.921	327.425	829.535	936.263	1060.39	1141.28	1373.19	1195.65	1330.28	1390.89	1305.33	-1.07222	2.55e-06	2.87e-05	IVD
101122880	74.1455	24.6392	45.2322	74.2048	41.4326	28.1381	78.1902	66.6718	56.9835	194.241	109.2	84.8763	116.348	111.315	84.5097	-1.07131	0.000877611	0.0042524	LOC101122880
101117806	9.10558	34.8347	19.5599	22.3631	10.9033	5.96868	30.5571	28.5736	22.2979	27.7487	54.6	23.9868	17.5037	30.8597	90.2198	-1.07102	0.0158459	0.0471754	TUFT1
101113827	31.2191	85.8123	24.4498	26.4291	22.897	23.0221	92.57	40.0031	101.579	125.317	71.89	45.2058	68.985	88.1705	43.3969	-1.0707	0.00334173	0.0130633	PARD3B
105603615	616.578	540.363	279.95	776.609	448.127	399.902	811.56	1660.13	991.018	740.264	950.04	944.71	1192.31	1199.12	1156.87	-1.07049	4.34e-06	4.56e-05	TIMP4
101121540	980.801	371.287	677.26	293.77	451.398	164.565	612.041	555.281	1033.14	1268.38	863.59	1161.51	1173.77	1367.75	1213.97	-1.0703	0.00101813	0.00481908	TMEM143
101103333	2159.32	1507.24	1070.9	591.605	1155.75	1153.66	2426.59	3047.85	3082.89	2153.66	2622.62	3037.09	2492.73	2223	2946.42	-1.069	2.34e-06	2.66e-05	CCDC47
101115917	52986.7	1270.19	37393.6	2305.43	19428.6	3085.81	31366	41989.9	30576.2	41323.2	44039.5	36684.1	35762	32793.9	71950.8	-1.06885	0.0987184	0.199925	ACTN3
101103726	52.0319	124.895	47.6772	30.4951	38.1616	24.7274	79.9877	156.202	130.484	69.8193	78.26	105.173	210.044	79.3535	93.6458	-1.06839	0.00298763	0.0118571	LOC101103726
101121578	18.2112	26.3384	56.2346	9.14854	23.9873	57.9815	43.1394	181.919	52.0285	152.17	38.22	34.135	33.9777	42.9831	25.1245	-1.0681	0.0319761	0.0833487	EGR3
101120870	481.295	751.92	447.432	546.879	468.843	480.053	887.054	1535.36	970.372	1429.51	1001	1035.12	1240.7	952.242	942.169	-1.06772	2.98e-09	7.62e-08	SNRK
100302100	265.363	322.009	110.024	117.914	164.64	343.626	466.445	488.609	541.757	345.516	493.22	540.625	456.125	381.337	452.241	-1.06713	2.92e-05	0.000240298	RPA1
101113156	46.8287	44.1806	77.0169	25.4126	50.1553	36.6648	74.5953	232.399	55.3318	127.107	78.26	94.102	82.3702	68.3322	65.0953	-1.06702	0.00159662	0.00702827	TNFAIP3
101123459	858.526	652.513	525.671	676.992	732.703	721.358	1477.53	1823	1221.43	1254.96	1243.97	1540.69	1536.2	1648.79	1349.87	-1.06697	1.86e-13	1.33e-11	MEMO1
101102874	388.938	129.143	189.486	147.393	177.724	70.7715	505.091	249.543	368.328	495.896	284.83	425.304	242.992	526.819	359.737	-1.06687	0.000573029	0.00297288	MLLT3
101103187	67.6415	132.542	57.4571	45.7427	57.7876	86.1196	169.861	259.068	136.265	102.044	143.78	196.507	153.414	104.702	145.037	-1.06642	9.26e-05	0.000642891	LOC101103187
101122001	67.6415	84.1131	67.237	204.317	90.4976	132.164	169.861	167.632	210.591	141.429	279.37	252.784	158.563	300.882	352.885	-1.06613	0.000258181	0.00152637	NOSTRIN
101122760	2662.73	783.356	2425.42	216.515	2563.37	463.852	1997	4061.26	2119.95	2905.56	3961.23	3091.53	4522.12	3529.02	2433.65	-1.06607	0.0113442	0.0360151	CARNMT1
101123269	166.502	191.166	182.151	459.46	837.375	150.07	871.776	933.405	634.252	603.311	723.45	598.747	705.295	602.866	564.159	-1.06576	0.00184554	0.00794505	ANXA1
101104347	256.257	315.212	275.061	219.565	269.312	188.44	366.685	558.138	469.908	590.779	493.22	571.07	671.317	599.56	461.377	-1.06518	3.31e-10	1.05e-08	PEAK1
101120999	15.6096	17.8422	30.5623	40.6602	35.981	5.96868	31.4558	119.057	15.6911	66.2388	36.4	59.0444	44.274	68.3322	18.2724	-1.06465	0.0210109	0.0590313	LOC101120999
101115533	1088.77	2577.77	757.945	763.395	696.722	1804.25	2086.87	2291.6	2770.72	2417.72	2649.01	2038.88	4054.67	2745.41	3027.5	-1.06162	0.000216239	0.0013169	WNK1
101104622	1514.13	2791.87	1088.02	1102.91	1946.24	2198.18	4385.84	5613.77	3333.95	2327.31	3112.2	4769.68	3591.34	2455.55	3729.85	-1.06143	2.91e-05	0.000239594	PPP1R2
101104754	300.484	384.881	187.041	437.097	282.396	435.714	1056.02	802.919	807.68	608.681	605.15	946.555	596.154	419.912	508.2	-1.06125	1.25e-05	0.0001143	PYGO1
101113294	13.008	5.09776	13.4474	36.5941	22.897	13.6427	47.6331	41.908	15.6911	34.9097	31.85	32.2899	30.8888	72.7407	19.4144	-1.06085	0.0105304	0.0338917	ECT2
100294600	1580.47	2666.13	832.516	794.906	1089.24	2129.97	2649.48	3677.43	2937.54	3560.79	2885.61	3339.7	3122.86	2966.94	3317.58	-1.06057	2.27e-05	0.000192929	CTNNB1
101108314	84.5518	231.098	156.479	196.185	305.293	383.701	470.939	597.189	387.323	275.697	560.56	780.493	436.562	277.737	464.803	-1.06012	0.000506324	0.00267344	ARSB
101102983	170.404	433.31	129.584	147.393	121.027	295.876	452.065	494.324	471.559	434.133	453.18	492.651	540.554	439.75	287.79	-1.05955	0.000104551	0.000711514	FRYL
101107993	157.396	65.4213	80.6844	50.8252	123.208	44.3388	124.026	166.679	135.439	207.668	189.28	131.005	206.955	225.937	237.541	-1.05943	0.000195225	0.00120788	NDUFAF2
100037691	55.9343	27.1881	55.0121	89.4524	57.7876	28.1381	67.4054	73.339	105.709	108.309	83.72	145.766	93.6961	164.218	134.759	-1.05924	0.000362851	0.00202288	APOBEC3F
101114229	567.148	360.242	495.109	338.496	703.264	376.88	789.991	1673.46	931.557	876.322	899.99	1281.45	774.28	918.076	721.758	-1.05806	4.77e-06	4.95e-05	OAT
101117272	26.0159	28.8873	68.4595	108.766	93.7686	42.6334	167.165	278.117	67.7196	189.765	80.08	122.702	72.0739	94.7833	77.6575	-1.05804	0.00696774	0.0241081	LOC101117272
101118002	5.20319	4.24813	4.88996	20.3301	9.81299	17.906	86.2788	10.477	13.2136	7.16096	19.11	17.5288	5.14814	24.2469	12.5622	-1.05726	0.0795186	0.169645	MORN2
101104121	474.791	525.069	635.695	460.476	304.203	811.741	853.801	1251.52	1123.15	1447.41	1106.56	1406.92	1132.59	555.474	1151.16	-1.05725	7.74e-06	7.51e-05	SEMA4D
101117270	48.1295	12.7444	40.3422	13.2146	20.7163	9.37936	22.4685	63.8144	61.1128	58.1828	55.51	52.5864	38.0962	68.3322	23.9825	-1.05715	0.00707258	0.024397	RHPN2
100294659	408.45	2042.5	173.594	286.654	211.524	839.879	759.434	3745.05	1025.7	1265.7	1248.52	908.73	1384.85	962.161	1073.5	-1.05714	0.0263226	0.070941	STAT3
101109098	7.80478	3.39851	1.22249	2.03301	4.36133	1.70534	97.0637	11.4295	9.08433	7.16096	5.46	5.53541	6.17776	11.0213	1.14202	-1.05704	0.0770841	0.165769	FAM227B
101122484	529.425	573.498	298.288	737.982	877.718	976.306	1866.68	1531.55	981.108	1162.76	1589.77	1532.39	782.517	1471.35	1548.58	-1.05683	3.28e-05	0.000265622	IFNGR2
100187549	236.745	131.692	163.814	141.294	135.201	149.217	252.545	252.4	235.367	386.692	396.76	235.255	412.88	367.01	444.247	-1.05609	1.03e-06	1.29e-05	HPCAL1
101102178	538.53	268.482	420.537	286.654	536.444	333.394	536.547	802.919	803.551	1711.47	503.23	753.738	558.058	1249.82	510.484	-1.05587	0.000386251	0.00213023	MYO10
101107302	14.3088	39.0828	161.369	2.03301	2.18066	1.70534	96.165	26.6687	169.299	99.3583	76.44	98.7148	32.9481	38.5746	46.8229	-1.05436	0.146491	0.269162	SNAI3
101116498	2.60159	7.64664	4.88996	11.1815	2.18066	7.67402	26.0634	11.4295	13.2136	7.16096	13.65	13.8385	1.02963	20.9405	6.85214	-1.05363	0.0596362	0.136291	MCM8
100170398	606.172	549.709	504.889	434.047	415.417	596.016	854.7	1234.38	869.618	1004.32	1021.02	1131.07	1223.2	1212.34	1123.75	-1.05362	4.59e-13	3.01e-11	RTN3
101105242	603.57	110.451	556.233	131.129	344.545	116.816	837.624	815.301	521.936	878.112	353.08	933.639	715.591	391.257	343.749	-1.05324	0.00768626	0.0260937	SLC12A2
101110738	24.7152	123.196	15.8924	16.2641	42.523	100.615	163.57	31.431	70.1971	84.1412	177.45	69.1926	110.17	136.664	169.019	-1.05308	0.0239301	0.0655236	SUMO1
101115163	279.671	785.055	172.371	405.585	309.654	548.266	788.193	1641.08	901.826	536.177	758.03	935.484	852.531	535.636	838.245	-1.05242	0.000708047	0.00355684	MITF
101122820	13.008	1.69925	14.6699	7.11553	6.54199	1.70534	8.08864	9.52454	12.3877	60.8681	15.47	11.9934	4.11851	7.71492	5.71011	-1.05219	0.104008	0.207932	LTB
101121073	52.0319	27.1881	42.7872	67.0893	130.84	18.7587	106.95	80.0062	147.827	139.639	140.14	127.314	60.748	114.622	132.475	-1.05181	0.0028884	0.0115144	SRPX
101121989	152.193	160.579	94.1318	70.1388	145.014	75.8875	301.077	311.453	229.586	177.234	204.75	268.467	328.451	222.631	124.48	-1.05169	5.59e-05	0.00041817	DNAJC28
101115611	105.365	117.249	89.2419	79.2873	67.6006	110.847	150.089	169.537	232.889	206.773	194.74	157.759	234.755	179.647	248.961	-1.05149	2.3e-08	4.71e-07	POU6F1
101120127	98.8606	57.7746	45.2322	75.2213	63.2393	98.0569	122.228	96.1979	106.534	211.248	151.06	149.456	153.414	180.75	193.002	-1.05094	1.21e-05	0.000111815	FAM131A
780465	13.008	169.925	11.0024	38.6272	10.9033	60.5395	49.4306	68.5767	14.8653	23.2731	188.37	64.5798	212.103	178.545	149.605	-1.05084	0.0893745	0.185479	NOD2
101116250	44.2271	30.5866	23.2273	62.0067	53.4263	17.906	61.1142	95.2454	74.3264	102.044	67.34	52.5864	79.2813	94.7833	90.2198	-1.05049	0.000211871	0.00129605	TSHZ3
101123369	41.6255	21.2407	13.4474	15.2476	85.0459	10.232	83.5826	67.6243	58.6352	70.7144	43.68	123.624	47.3628	33.0639	49.107	-1.05046	0.0153971	0.046133	SCIN
101103834	123.576	248.091	110.024	574.325	388.158	546.561	1532.35	263.83	996.799	728.627	763.49	357.034	345.955	558.781	637.249	-1.04956	0.0110148	0.0351373	FTL
101106364	1148.6	1983.88	880.194	1267.58	957.312	1279	2730.37	3321.21	2833.49	2019.39	2475.2	3816.66	2546.27	2085.23	1504.04	-1.04884	3.97e-06	4.23e-05	LIFR
101106798	833.811	1901.46	1184.59	679.025	865.724	1371.94	1956.55	2173.5	2740.17	1759.81	2567.11	2495.55	3268.04	2020.21	2240.65	-1.04868	3.84e-06	4.11e-05	MAN2A2
101107418	1027.63	833.484	1001.22	1094.77	1200.46	756.317	1846.91	2388.76	1811.09	2213.63	1653.47	2411.59	1803.91	2527.19	1682.2	-1.04827	3.47e-11	1.36e-09	PLS3
101117230	316.094	579.445	205.379	342.562	307.474	582.373	430.496	719.103	660.679	933.61	738.01	681.778	1125.38	997.429	960.441	-1.04802	5.24e-05	0.000395221	LRRC8A
101111006	29.9183	23.7896	28.1173	49.8087	49.065	28.1381	88.0763	120.962	65.242	54.6023	60.97	92.2568	53.5406	73.8428	36.5447	-1.04765	0.000350692	0.00196575	GALNT4
101114848	5.20319	16.9925	12.2249	8.13203	2.18066	17.906	30.5571	47.6227	23.1238	13.4268	9.1	12.916	26.7703	20.9405	12.5622	-1.04758	0.0278661	0.0742736	LOC101114848
101116538	267.964	49.2784	545.231	209.4	321.648	16.2007	637.205	424.795	529.369	404.594	381.29	703.92	444.799	251.286	587	-1.04707	0.0264348	0.0712154	PFKFB1
101117096	265.363	204.76	275.061	258.192	220.247	294.171	268.723	240.018	483.121	967.624	424.06	371.795	658.961	592.947	696.634	-1.04686	0.000179967	0.00112396	ZBTB46
101113983	80.6494	48.4287	150.366	60.9902	75.2329	47.7495	222.887	160.965	116.445	217.514	115.57	187.281	146.207	162.013	99.356	-1.04684	0.000207256	0.00127465	NECTIN3
101114256	24.7152	63.722	33.0073	13.2146	92.6783	28.1381	26.0634	30.4785	87.5399	80.5608	213.85	44.2833	92.6664	154.298	62.8112	-1.04659	0.0277092	0.0739225	ACTG2
101122613	347.313	825.837	270.171	288.687	225.699	645.47	940.979	1234.38	829.978	618.528	952.77	1060.03	968.879	687.73	781.143	-1.04655	0.000195843	0.00121103	CEP350
101115729	33.8207	39.0828	12.2249	82.3368	22.897	34.1068	66.5066	80.0062	96.6243	61.7632	111.02	99.6374	50.4517	62.8215	68.5214	-1.04576	0.00165026	0.00723497	LOC101115729
101119237	610.074	564.152	444.987	419.816	472.114	504.78	865.485	1060.08	1121.5	958.673	1067.43	1005.6	1245.85	1021.68	991.276	-1.04562	3.18e-16	4.14e-14	NCOA3
101112748	1762.58	1148.7	1009.78	1297.06	1334.57	674.461	2600.05	2972.61	2073.71	2142.92	2140.32	2415.28	2183.84	2761.94	3062.9	-1.04453	7.76e-08	1.35e-06	PRDX6
101110970	19.512	4.24813	34.2298	9.14854	11.9937	1.70534	53.9243	32.3834	25.6013	22.378	18.2	32.2899	21.6222	19.8384	18.2724	-1.04422	0.0310371	0.0812822	LOC101110970
101110391	22.1136	16.1429	18.3374	15.2476	26.168	12.79	53.0255	30.4785	40.4666	48.3365	39.13	31.3673	37.0666	31.9618	26.2665	-1.04368	0.000158718	0.0010153	PAK3
443363	50.7311	46.7295	55.0121	100.634	49.065	31.5487	96.165	145.725	94.1467	133.373	100.1	116.244	112.229	120.132	111.918	-1.04345	1.01e-05	9.51e-05	IFNAR2
101108470	1351.53	3139.37	542.786	1329.59	2008.39	1487.91	4993.39	3614.56	4733.76	2105.32	2502.5	5557.55	2731.6	1610.21	2634.65	-1.04329	0.00202533	0.00857057	PAIP2B
101118929	33.8207	3.39851	22.0048	17.2806	8.72266	2.55801	50.3293	16.1917	28.0788	25.0633	20.93	56.2767	18.5333	23.1448	27.4085	-1.04313	0.0340495	0.0875876	SLC9A7
101123088	3.90239	4.24813	15.8924	24.3961	15.2647	8.52669	40.4432	40.0031	14.8653	19.6926	13.65	32.2899	14.4148	17.6341	29.6926	-1.04294	0.0190692	0.0546281	P2RY13
101117957	179.51	159.73	108.802	143.327	138.472	177.355	346.913	357.17	284.092	290.019	310.31	318.286	283.147	292.065	325.476	-1.04264	3.31e-13	2.27e-11	TMEM170A
101104355	80.6494	37.3836	67.237	83.3533	41.4326	44.3388	91.6713	127.629	103.231	227.36	87.36	127.314	96.785	168.626	60.5272	-1.04249	0.000563662	0.00293253	MOB3C
101109227	148.291	31.4362	28.1173	52.8582	43.6133	17.0534	173.456	52.385	124.703	154.856	63.7	186.359	32.9481	117.928	81.0836	-1.04244	0.020528	0.0579281	SAMD13
100216431	7.80478	5.94739	4.88996	6.09902	4.36133	11.9374	40.4432	7.61963	14.0394	14.3219	10.92	11.0708	4.11851	9.91918	14.8463	-1.04202	0.0400407	0.0999123	AURKA
443141	2502.73	4171.67	1449.87	1472.91	1813.22	3145.5	4752.53	6477.64	4168.06	4731.6	4738.37	5098.11	5206.82	5434.61	4357.96	-1.04197	6.26e-06	6.23e-05	ITGB1
101114170	105.365	101.106	99.0218	86.4028	91.5879	67.3608	170.76	283.831	156.911	167.387	196.56	190.972	159.592	217.12	154.173	-1.04192	3.05e-08	6e-07	MID2
100174903	584.058	397.625	273.838	311.05	407.784	166.27	907.725	446.701	2020.85	503.952	509.6	433.607	809.287	242.469	727.468	-1.04064	0.00653206	0.0228718	NR1D1
101103450	28.6175	14.4437	11.0024	13.2146	317.287	5.96868	100.659	150.488	113.141	241.682	119.21	155.914	102.963	99.1918	119.912	-1.03976	NA	1	TRPM2
101121445	3.90239	5.94739	7.33495	4.06602	7.63233	5.11601	26.0634	11.4295	4.95509	6.26584	11.83	6.45798	13.3852	18.7362	5.71011	-1.03844	0.0393179	0.0985151	CENPN
101119924	65.0399	57.7746	39.1197	83.3533	73.0523	63.0975	284.9	121.914	123.877	91.3022	107.38	94.102	71.0443	114.622	166.735	-1.0384	0.000459277	0.00245989	TCFL5
101117833	1057.55	960.928	561.123	236.845	901.705	541.445	1421.8	918.166	1578.2	1011.49	1820	1519.47	1569.15	1302.72	1980.27	-1.03835	0.000215932	0.00131581	KLF11
101108924	266.663	642.318	168.704	395.42	218.066	439.124	725.282	1121.04	692.887	516.484	693.42	824.776	742.361	504.776	750.309	-1.03822	0.000147183	0.000949186	LMBRD1
101116949	20.8128	52.6769	14.6699	14.2311	40.3423	54.5708	86.2788	109.532	70.1971	68.9242	59.15	63.6572	50.4517	57.3108	47.9649	-1.03808	0.00180596	0.00780115	EIF5A2
101111372	76.747	54.3761	89.2419	92.5019	87.2266	93.7936	208.507	203.825	161.866	152.17	170.17	168.83	123.555	169.728	159.883	-1.03798	6.7e-09	1.56e-07	FUT8
114113191	9.10558	45.0302	2.44498	2.03301	2.18066	11.0847	26.9621	30.4785	14.0394	8.05608	7.28	27.677	57.6591	24.2469	28.5506	-1.03792	0.100414	0.202566	LOC114113191
101119441	422.759	313.512	171.149	302.918	385.978	108.289	950.865	686.72	488.902	408.175	432.25	628.269	597.184	529.023	524.188	-1.03778	0.000210418	0.00129095	FRMD3
100125613	119.673	40.7821	66.0145	41.6767	100.311	28.9907	133.013	113.342	206.462	127.107	120.12	166.062	95.7553	126.745	125.622	-1.03684	0.000545363	0.00285102	ROBO1
101110650	251.054	152.933	85.5744	74.2048	92.6783	88.6776	186.039	254.305	213.895	275.697	300.3	193.739	309.918	325.129	229.547	-1.03682	0.000118788	0.000793183	MFSD6
101116992	23.4144	0.849627	4.88996	4.06602	7.63233	0.852669	5.39243	11.4295	25.6013	9.84631	8.19	34.135	7.20739	9.91918	12.5622	-1.03658	0.108114	0.214064	LIPC
101115171	309.59	546.31	188.264	463.526	284.577	501.369	961.65	976.266	713.533	570.191	702.52	888.433	713.532	738.428	802.842	-1.03647	5e-06	5.15e-05	DYM
101115001	135.283	361.091	136.919	197.202	202.802	289.907	280.406	996.267	290.699	275.697	373.1	399.472	602.332	397.869	457.951	-1.03492	0.000996594	0.00473457	ADAM9
105601941	217.233	581.994	139.364	62.0067	87.2266	294.171	376.571	553.376	498.812	518.274	519.61	386.556	538.495	370.316	487.644	-1.03366	0.00471458	0.0174703	PRDM2
101118139	39.0239	101.955	68.4595	45.7427	56.6973	147.512	128.52	299.071	105.709	69.8193	192.92	171.598	141.059	95.8854	211.274	-1.03288	0.00304937	0.0120579	KBTBD8
101101916	438.369	688.198	422.982	439.13	293.299	567.877	859.194	846.732	853.927	1118	947.31	802.634	1317.92	1005.14	1003.84	-1.03261	5.82e-08	1.06e-06	KMT2A
101111897	9968.01	4476.68	7334.95	2073.67	8865.49	849.258	8631.48	6832.91	15345.1	10461.3	11678.9	12690.8	10220.1	6691.04	20446.8	-1.03257	0.0106646	0.0342539	MYLK2
101106414	232.843	53.5265	210.268	101.65	136.292	46.0441	191.431	135.249	293.176	284.648	314.86	231.565	250.199	339.456	344.891	-1.03159	0.00217128	0.00907798	RARG
114113001	75.4462	73.0679	61.1246	67.0893	90.4976	45.1915	261.533	167.632	29.7305	165.597	75.53	207.578	158.563	74.9449	122.196	-1.03136	0.00462215	0.017168	LOC114113001
101121886	35.1215	13.594	20.7823	26.4291	16.355	12.79	38.6457	31.431	37.1632	38.4901	30.03	39.6704	62.8073	59.5151	41.1128	-1.03132	0.000570694	0.00296312	MIPOL1
101114774	1350.23	587.092	797.064	1011.42	529.902	434.861	1601.55	1311.53	1536.9	2065.94	1613.43	1400.46	1561.94	1556.21	1780.41	-1.03096	7.33e-06	7.18e-05	SLC44A2
101116941	988.606	5347.55	200.489	1527.81	765.413	2896.52	3470.93	4329.86	3585.83	1980.9	5094.18	5477.29	3692.24	2734.39	5518.25	-1.02836	0.0242905	0.0663775	LRRC2
101123447	747.959	649.965	713.935	660.728	732.703	364.09	1482.92	1648.7	1397.34	1249.59	1232.14	1595.12	1246.88	848.641	1127.18	-1.02819	7.52e-08	1.31e-06	TMEM245
101119999	27.3167	13.594	35.4522	27.4456	51.2456	5.96868	88.0763	21.9064	65.242	92.1973	39.13	54.4315	41.1851	54.0044	31.9766	-1.02757	0.0127919	0.0397161	UNC119
101108736	171.705	79.0153	204.156	86.4028	102.491	19.6114	186.039	237.161	264.272	375.055	232.05	202.042	145.177	196.179	182.724	-1.02744	0.00388996	0.0148535	PLBD1
101102586	81.9502	45.0302	58.6796	80.3038	94.8589	54.5708	142.001	162.87	128.832	200.507	136.5	163.295	115.318	127.847	86.7937	-1.02741	6.38e-06	6.35e-05	MAML2
101104558	18.2112	33.9851	19.5599	25.4126	25.0776	51.1601	69.2028	90.4832	68.5454	63.5535	43.68	76.5732	39.1258	41.881	42.2548	-1.02721	0.000625423	0.00319405	CENPI
101104304	141.787	33.1354	149.144	87.4193	77.4136	43.4861	273.216	95.2454	199.855	150.38	98.28	362.569	121.496	125.643	194.144	-1.02712	0.00570054	0.0204317	ENOX2
443436	22.1136	21.2407	8.55744	38.6272	8.72266	23.0221	48.5319	40.9555	30.5564	75.19	29.12	39.6704	26.7703	49.5959	35.4027	-1.02701	0.00385627	0.0147481	CD247
443548	7.80478	5.09776	8.55744	11.1815	17.4453	2.55801	19.7722	2.85736	6.60679	25.0633	5.46	29.5222	17.5037	42.9831	10.2782	-1.02672	0.0735917	0.160007	FGFR2
101103879	1035.43	226.85	440.097	249.043	654.199	496.253	1141.4	821.968	1422.11	749.215	1128.4	791.564	1168.63	1038.21	1209.4	-1.02655	0.000471846	0.00251921	HOXD8
101108298	262.761	261.685	149.144	508.252	208.253	336.804	378.369	512.42	661.505	445.77	788.97	680.855	488.043	703.16	621.26	-1.02625	4.81e-05	0.000368333	TMTC1
101112644	53.3327	45.0302	39.1197	22.3631	26.168	45.1915	57.5192	79.0537	77.6298	79.6656	121.03	112.553	51.4814	55.1066	70.8054	-1.02619	0.000177736	0.00111404	DENND11
101120271	26.0159	5.09776	40.3422	36.5941	25.0776	1.70534	33.2533	21.9064	40.4666	68.9242	32.76	14.7611	35.0073	96.9876	65.0953	-1.02565	0.0508297	0.120503	USH1C
101117047	40.3247	31.4362	39.1197	43.7097	91.5879	23.0221	55.7218	136.201	68.5454	132.478	80.99	92.2568	90.6072	92.579	69.6634	-1.0255	0.000782525	0.0038714	WDFY4
101123237	323.899	196.264	292.175	154.509	149.376	103.173	355.002	379.077	555.796	348.201	446.81	509.258	217.251	656.87	247.819	-1.0254	0.000456816	0.00245041	FAT4
101117548	41.6255	11.8948	8.55744	3.04951	10.9033	2.55801	33.2533	28.5736	9.08433	42.9657	20.02	39.6704	13.3852	36.3703	12.5622	-1.02537	0.058445	0.134049	COL11A1
101114543	672.512	695.844	480.439	350.694	575.695	240.453	1199.82	662.908	1271.81	1210.2	865.41	1294.36	807.228	1078.99	807.41	-1.02462	2.78e-05	0.000229854	ITIH5
101102023	4953.44	66.2709	3810.5	1368.21	2162.13	92.9409	5160.55	5070.87	4111.07	4903.46	2439.71	6571.45	2109.71	2225.2	5399.48	-1.0243	0.136812	0.255751	AMPD1
101107721	5.20319	6.79701	11.0024	18.2971	7.63233	7.67402	5.39243	9.52454	18.9945	31.3292	27.3	16.6062	13.3852	23.1448	27.4085	-1.02414	0.0209717	0.0589456	FAM110A
101107440	310.891	209.008	143.031	245.994	115.575	159.449	367.584	482.894	376.587	364.314	416.78	422.536	388.169	321.822	463.661	-1.02264	1.02e-06	1.29e-05	EXOC4
100415775	495.604	200.512	448.654	453.361	452.488	468.968	230.976	485.752	879.529	1774.13	849.03	592.289	763.983	958.854	1140.88	-1.02245	0.0023269	0.00962297	ID3
101123162	466.986	107.053	151.589	92.5019	88.3169	57.1288	328.938	264.782	317.126	511.113	313.04	231.565	342.866	378.031	239.825	-1.02232	0.00600666	0.0213466	DHCR24
114118416	83.251	36.534	135.697	176.872	110.124	27.2854	167.165	143.821	129.658	299.865	145.6	262.932	127.674	234.754	220.41	-1.02198	0.00445703	0.0166328	LOC114118416
101120574	249.753	305.866	169.926	80.3038	310.745	144.101	321.748	301.928	490.554	485.155	468.65	434.53	520.991	557.679	258.097	-1.02196	0.000284297	0.00165352	ADAMTS2
100302070	52.0319	136.79	11.0024	26.4291	26.168	180.766	142.001	212.397	127.181	168.282	135.59	142.076	137.97	101.396	158.741	-1.02195	0.0207589	0.0584653	RRAGC
101117623	1691.04	1169.09	706.6	684.107	1332.39	684.693	2183.93	2293.51	1824.3	1765.18	2026.57	2063.79	2122.06	2344.23	2459.92	-1.02171	2.04e-06	2.36e-05	SUCLG2
101119649	16.9104	15.2933	15.8924	18.2971	1.09033	14.4954	18.8735	44.7653	22.2979	52.8121	32.76	5.53541	27.7999	28.6554	15.9883	-1.0217	0.0315641	0.0824732	CHMP4C
101112031	316.094	333.054	279.95	454.377	264.951	344.478	429.597	649.574	575.616	635.535	675.22	643.953	613.658	888.318	962.725	-1.0215	1.23e-07	2.02e-06	PKP4
101115265	278.371	143.587	244.498	285.638	228.97	190.998	476.331	457.178	444.306	692.823	454.09	486.193	444.799	422.116	291.216	-1.02141	4.28e-07	6.04e-06	FNBP1
100913158	118.373	142.737	72.127	60.9902	100.311	48.6021	214.798	124.772	289.047	221.095	147.42	172.52	205.925	177.443	98.2139	-1.02088	0.000292132	0.00169183	NFIB
101118372	68.9423	30.5866	69.682	40.6602	39.252	11.0847	62.0129	79.0537	117.27	102.939	80.99	64.5798	103.992	133.358	41.1128	-1.02066	0.0036148	0.0139579	LOC101118372
101122632	331.703	424.813	248.166	257.176	297.661	509.896	736.965	820.063	692.887	717.886	643.37	666.094	782.517	551.066	696.634	-1.02055	1.38e-08	2.98e-07	SEC23A
101105922	48.1295	47.5791	69.682	35.5776	87.2266	36.6648	99.7599	172.394	101.579	84.1412	126.49	92.2568	123.555	94.7833	89.0778	-1.02003	5.1e-05	0.000386634	DSE
101123554	1052.35	477.49	1382.64	636.332	616.038	332.541	1234.87	661.003	2223.18	2247.65	1225.77	1751.96	1112	2011.39	1200.27	-1.01951	0.00146801	0.00654761	NOTCH3
101102640	247.152	634.671	152.811	182.971	192.989	764.844	728.877	1127.71	577.268	693.718	668.85	756.506	745.45	676.709	648.669	-1.01949	0.00223921	0.00931842	MTPN
101105870	826.006	1505.54	488.996	1131.37	768.684	1146.84	1875.67	2473.52	2489.93	1418.76	1770.86	2789.85	1936.73	1269.66	1816.96	-1.01892	3.24e-05	0.000263553	TFDP2
101108235	5.20319	5.94739	12.2249	15.2476	21.8066	12.79	39.5445	44.7653	13.2136	18.7975	22.75	31.3673	10.2963	13.2256	28.5506	-1.01883	0.0178947	0.0518635	LY96
101120226	70.2431	133.391	42.7872	68.1058	70.8716	158.596	171.659	302.88	171.776	118.156	199.29	229.719	161.651	130.052	175.871	-1.01882	0.000477428	0.00254307	SUPT7L
101104415	16.9104	8.49627	12.2249	6.09902	19.626	1.70534	31.4558	18.0966	23.9496	16.1122	11.83	21.2191	14.4148	31.9618	25.1245	-1.01879	0.0176772	0.0513496	UBE2T
101108772	4027.27	3961.81	3635.69	5856.08	3199.04	1891.22	4800.16	6263.34	7878.59	6981.93	8229.13	7328.88	10210.8	6897.14	10008.7	-1.01877	8.72e-06	8.36e-05	GYS1
100302552	284.875	320.309	182.151	248.027	187.537	306.961	394.546	773.393	464.127	670.445	505.96	440.988	441.71	542.249	414.554	-1.01678	6.2e-07	8.33e-06	SLC39A1
100144424	390.239	213.256	222.493	673.942	310.745	207.199	544.635	470.512	652.42	1005.22	584.22	761.119	721.769	880.603	500.206	-1.01643	0.000243611	0.0014522	CD1D
101106827	5.20319	0.849627	3.66747	1.0165	6.54199	1.70534	7.1899	7.61963	3.30339	8.05608	7.28	10.1483	7.20739	1.10213	3.42607	-1.01608	0.114264	0.223168	HTR2B
101118272	176.908	323.708	139.364	195.169	187.537	407.576	410.723	336.216	481.47	621.213	543.27	380.098	469.51	501.47	602.988	-1.0152	2.96e-05	0.000243081	ATG4D
101118873	18.2112	15.2933	20.7823	30.4951	25.0776	13.6427	39.5445	53.3374	38.8149	42.0706	36.4	41.5156	24.7111	57.3108	38.8288	-1.01462	0.000236472	0.00141911	NAP1L5
101114374	1857.54	1762.98	1039.12	1738.22	1275.69	925.146	2681.83	2670.68	2575	3175.88	2541.63	2014.89	4330.61	2090.74	3976.52	-1.01458	5.78e-06	5.83e-05	DUSP3
101120787	725.845	683.95	816.624	621.084	733.794	680.43	1503.59	1757.28	1070.3	1850.21	1228.5	1401.38	1394.12	1582.66	1118.04	-1.01404	3.4e-11	1.34e-09	CAP1
101104732	264.062	565.002	167.481	139.261	184.266	360.679	622.825	640.049	552.493	526.33	467.74	702.074	589.976	521.308	476.223	-1.01394	0.000184514	0.00114922	SCYL2
101113307	902.753	1566.71	1036.67	1036.83	1623.5	1568.91	2362.78	4512.73	2502.32	2071.31	2279.55	3332.32	2681.15	1686.26	2007.68	-1.01392	1.12e-05	0.000104051	LAMP2
101111560	143.088	115.549	135.697	160.608	134.111	62.2448	194.127	166.679	243.625	254.214	248.43	300.757	259.466	406.687	197.57	-1.01391	2.06e-05	0.000177359	B3GLCT
101107640	581.456	749.371	656.478	618.034	445.946	710.273	659.674	1282	994.322	884.378	1496.04	1440.13	1270.56	1827.33	1541.73	-1.01353	3.61e-06	3.9e-05	PTPRG
101114791	9.10558	22.0903	3.66747	9.14854	4.36133	7.67402	5.39243	13.3344	27.253	21.4829	43.68	21.2191	13.3852	9.91918	15.9883	-1.0134	0.0428408	0.105315	LOC101114791
101105152	3878.98	4316.1	1657.7	812.187	2529.57	2128.26	3858.28	5622.34	3698.98	4070.11	5389.93	5493.89	7743.83	6233.66	4282.58	-1.01326	0.000714936	0.00358095	DLD
101103935	1.3008	6.79701	2.44498	2.03301	5.45166	5.96868	9.88612	10.477	8.25848	13.4268	6.37	4.61284	6.17776	12.1234	3.42607	-1.01274	0.0599038	0.136716	RASSF7
101106679	1573.96	1928.65	1158.92	1374.31	1090.33	1667.82	1993.4	2154.45	2688.96	1909.29	2952.04	3442.1	3346.29	4610.22	3523.14	-1.01261	4.11e-06	4.35e-05	PODXL
101119153	1.3008	3.39851	1.22249	6.09902	1.09033	0.852669	5.39243	11.4295	0.825848	2.68536	0.91	6.45798	4.11851	4.40853	6.85214	-1.01201	0.182519	0.317195	LOC101119153
101119739	253.655	173.324	243.276	220.581	166.821	106.584	266.925	246.686	330.339	426.972	427.7	346.886	367.577	698.751	400.85	-1.01015	5.46e-05	0.000409412	ARHGAP27
101121399	29.9183	39.9325	30.5623	43.7097	37.0713	34.9594	78.1902	75.2439	61.1128	77.8754	68.25	68.2701	70.0146	113.52	43.3969	-1.00987	1.09e-05	0.000101862	FREM1
101123232	7362.51	13957.7	4403.41	4734.88	5062.41	15250	14467.9	31685.3	12342.3	12425.2	18061.7	16432.8	16390.6	11347.5	20191	-1.00967	0.00135551	0.00612019	EIF4G2
101107710	54.6335	13.594	46.4547	24.3961	22.897	17.0534	54.823	54.2899	51.2026	87.7217	57.33	56.2767	35.0073	60.6172	75.3735	-1.00959	0.00158711	0.00699389	ZDHHC14
101109467	23.4144	37.3836	34.2298	37.6106	33.8003	40.9281	124.026	128.581	103.231	39.3853	63.7	49.8187	43.2443	17.6341	57.1011	-1.00921	0.00705858	0.0243528	C12H1orf112
101110900	49.4303	84.9627	39.1197	67.0893	39.252	85.2669	105.152	76.1963	146.175	150.38	151.97	142.076	91.6368	120.132	125.622	-1.00887	4.47e-05	0.000347258	LIMK1
101106335	1084.87	415.468	852.076	1979.13	455.759	497.106	1576.39	2540.2	1489.83	931.819	1931.02	1726.13	1441.48	1625.64	2667.76	-1.0072	0.00231656	0.00958984	EYA4
101105755	408.45	1248.95	283.618	1105.96	363.081	754.612	763.927	894.355	945.596	560.345	2517.97	1060.95	1190.25	1642.18	2982.96	-1.00677	0.0112196	0.0356965	ABHD4
101106222	193.819	261.685	160.146	275.473	127.569	178.208	451.166	354.313	554.97	344.621	350.35	756.506	343.895	333.946	117.628	-1.00648	0.00106039	0.00498014	ADPRH
101122222	31.2191	27.1881	84.3519	45.7427	42.523	10.232	55.7218	113.342	50.3768	180.814	53.69	35.0576	81.3405	60.6172	92.5038	-1.00621	0.0147085	0.044478	IRAK2
101112332	109.267	193.715	116.137	158.575	90.4976	214.873	332.533	397.173	245.277	233.626	294.84	333.97	289.325	230.345	312.914	-1.00598	3.93e-06	4.2e-05	GOSR1
101102347	45.5279	28.0377	13.4474	19.3136	14.1743	15.348	47.6331	56.1948	48.7251	20.5877	61.88	59.0444	24.7111	41.881	45.6809	-1.00559	0.00351342	0.0136463	LURAP1
100302636	222.436	271.881	156.479	265.308	233.331	302.697	174.355	591.474	526.065	1219.15	377.65	185.436	453.036	332.844	515.052	-1.00554	0.00416739	0.0157375	KLF4
443304	70.2431	144.437	114.914	93.5184	52.336	94.6462	156.38	297.166	228.76	143.219	188.37	220.494	141.059	170.83	173.587	-1.00493	3.85e-05	0.000305854	ACVR2A
101117294	3.90239	5.09776	3.66747	3.04951	1.09033	4.26334	3.59495	24.7638	2.47755	6.26584	9.1	4.61284	5.14814	3.30639	4.56809	-1.00458	0.122673	0.235916	CLDN6
101111485	2807.12	2174.2	2243.27	1196.43	2720.38	2053.23	4553.91	4427.96	3338.91	3817.68	4228.77	5300.15	5172.85	4396.4	4437.9	-1.00348	4.52e-08	8.52e-07	SDHD
101118052	191.217	90.0604	152.811	93.5184	171.182	40.9281	319.052	272.402	265.097	279.277	175.63	291.532	215.192	230.345	166.735	-1.00332	0.000435228	0.00235364	PCDH18
101111973	215.932	116.399	124.694	441.163	353.268	346.184	806.168	578.14	891.09	270.326	422.24	489.884	322.273	519.104	502.49	-1.00239	0.00224392	0.00933424	DDO
101112314	256.257	158.031	178.484	210.416	251.867	168.828	337.925	553.376	369.154	284.648	381.29	656.869	260.496	601.764	228.405	-1.00227	0.000105687	0.000718059	ST8SIA4
101115845	10.4064	26.3384	12.2249	7.11553	7.63233	1.70534	16.1773	2.85736	16.517	51.9169	50.96	18.4514	10.2963	9.91918	19.4144	-1.00076	0.0900584	0.186632	SYT17
101119491	145.689	161.429	95.3543	73.1883	191.898	153.48	269.621	322.882	312.171	194.241	218.4	348.731	337.718	266.716	194.144	-0.999946	1.72e-05	0.000151302	ACBD5
101120849	1573.96	994.913	1388.75	1380.41	1227.71	983.127	2119.22	2616.39	2818.62	2145.6	2465.19	2594.26	2488.61	2119.4	3261.62	-0.999564	9.92e-11	3.49e-09	PIP4K2B
101112346	556.741	452.851	743.275	415.75	853.73	399.902	1162.97	1271.53	934.86	1495.74	1150.24	922.568	1128.47	1440.49	748.025	-0.999269	4.19e-06	4.42e-05	RCN1
101108492	59.8367	83.2634	84.3519	47.7757	106.853	66.5082	173.456	224.779	128.832	107.414	160.16	169.753	145.177	115.724	118.77	-0.998931	1.25e-05	0.0001143	SGPP1
101122060	5.20319	4.24813	1.22249	15.2476	5.45166	7.67402	45.8356	6.66718	3.30339	7.16096	8.19	8.30311	8.23702	16.532	13.7043	-0.998481	0.103687	0.207465	CSPG5
101116733	323.899	620.228	413.202	417.783	444.856	614.774	895.143	1522.02	812.635	988.212	857.22	988.993	987.412	860.765	589.284	-0.998254	2.24e-06	2.56e-05	ADAM10
101114493	958.688	1011.06	1063.57	906.722	1430.52	338.51	2251.34	1935.39	1699.6	1811.72	2345.07	1919.86	1533.11	1934.24	1654.79	-0.996907	2.31e-05	0.00019592	COL5A2
101121015	617.879	342.4	727.382	311.05	605.134	142.396	792.687	868.638	725.921	652.542	898.17	1211.33	1381.76	987.51	694.35	-0.99677	0.000876072	0.00424736	L2HGDH
101112263	309.59	146.136	403.422	283.605	232.241	158.596	272.318	380.029	385.671	911.232	464.1	450.213	601.302	654.666	463.661	-0.99643	0.000411078	0.00223953	RIN3
101114547	409.751	667.807	180.929	338.496	315.106	626.712	852.902	1089.61	839.062	663.284	778.96	994.529	721.769	822.19	838.245	-0.995281	5.49e-05	0.000411041	LOC101114547
101103177	2837.04	2440.98	2078.23	3827.14	1924.44	2239.96	2988.3	4369.86	4668.52	5882.73	5513.69	4262.27	5986.25	7386.49	4813.62	-0.994576	2.34e-06	2.66e-05	EHD2
101106802	163.9	15.2933	158.924	60.9902	116.666	14.4954	238.166	86.6733	243.625	324.928	161.07	177.133	101.933	167.524	77.6575	-0.99449	0.0366897	0.0930866	COL21A1
101119329	6693.9	2017.86	4534.22	2564.64	2999.5	518.423	6425.98	4579.4	4450.5	6938.97	6578.39	6284.54	6221.01	10835.1	5428.03	-0.994099	0.00665927	0.0232048	SELENOW
101114817	1198.03	1225.16	859.411	1368.21	1209.18	1293.5	2787.89	2914.51	2616.29	1816.2	1971.97	3077.69	1967.62	1844.97	2370.84	-0.993551	6.44e-09	1.51e-07	ZFAND6
101102081	123.576	56.0754	84.3519	147.393	77.4136	25.5801	97.0637	120.962	158.563	136.953	103.74	145.766	163.711	459.589	147.321	-0.993158	0.00965803	0.0315131	DOK4
101103493	360.321	348.347	297.065	428.965	390.339	336.804	568.901	821.968	483.121	446.665	748.02	750.048	830.909	1075.68	727.468	-0.992044	7.07e-07	9.3e-06	PITPNC1
101102951	2116.4	2384.05	1195.6	1388.54	1226.62	1099.09	2067.1	2184.93	2908.64	3186.63	3504.41	3123.82	3584.13	4374.36	3131.43	-0.991457	8.51e-06	8.19e-05	PTPRM
101113198	13.008	5.94739	9.77993	20.3301	29.439	5.11601	79.0889	42.8604	21.4721	20.5877	18.2	28.5996	7.20739	5.51066	23.9825	-0.990392	0.0687614	0.15183	FBP1
101115922	282.273	606.634	213.936	366.958	303.112	1236.37	982.321	1199.14	1017.45	849.468	1101.1	1147.67	925.635	749.449	1002.7	-0.990057	0.00178634	0.00773267	DHX32
101119778	18.2112	17.8422	22.0048	28.4621	9.81299	29.8434	45.8356	22.8589	23.9496	37.595	38.22	64.5798	39.1258	68.3322	37.6867	-0.98982	0.00274573	0.0110435	C23H18orf54
101123671	235.444	643.168	253.056	261.242	266.041	620.743	630.914	1324.86	671.415	716.991	684.32	840.46	767.072	415.504	746.883	-0.98965	0.000649428	0.00330026	NUP153
105603612	6.50399	5.94739	6.11246	2.03301	4.36133	6.82135	3.59495	23.8114	5.78094	13.4268	6.37	17.5288	6.17776	12.1234	5.71011	-0.988562	0.0659397	0.1471	LOC105603612
101111137	3.90239	198.813	8.55744	72.1718	9.81299	260.064	124.925	1343.91	12.3877	51.0218	59.15	4.61284	23.6814	8.81705	19.4144	-0.988443	0.399499	0.551563	FOSL1
101104249	234.144	476.641	166.259	232.779	160.279	218.283	497.901	570.52	574.791	529.016	471.38	449.291	485.984	533.432	323.192	-0.988192	2.61e-05	0.000217884	NCOA2
101102328	33.8207	26.3384	30.5623	14.2311	32.71	28.9907	67.4054	81.9111	29.7305	49.2316	60.06	69.1926	43.2443	73.8428	19.4144	-0.987833	0.00243286	0.00998301	RBL1
101105644	2.60159	10.1955	13.4474	21.3466	2.18066	7.67402	14.3798	11.4295	14.0394	18.7975	29.12	36.9027	7.20739	5.51066	34.2607	-0.987135	0.0666815	0.148321	LOC101105644
101110581	473.49	188.617	215.158	172.806	123.208	165.418	319.052	312.405	455.042	551.394	437.71	371.795	689.85	373.623	461.377	-0.986817	0.000418319	0.00227296	RNF149
101112576	503.409	309.264	217.603	336.463	285.667	353.005	837.624	405.746	841.54	780.544	584.22	827.544	705.295	553.27	419.122	-0.986128	1.65e-05	0.000145766	ZNF704
121815996	62.4383	32.2858	58.6796	64.0398	49.065	37.5174	79.9877	150.488	56.1577	119.946	92.82	134.695	106.052	82.6599	75.3735	-0.985953	0.000158928	0.00101601	LOC121815996
101102401	2.60159	7.64664	22.0048	15.2476	9.81299	3.41068	4.49369	62.862	26.4272	34.0145	9.1	19.3739	6.17776	12.1234	4.56809	-0.985447	0.116037	0.225709	TRPC4
101115417	333.004	274.429	270.171	207.367	306.383	173.092	672.256	540.042	587.178	532.596	503.23	613.508	478.777	374.725	333.471	-0.984834	7.76e-07	1.01e-05	BBX
101115839	767.47	1196.27	718.825	1120.19	814.478	952.431	1224.98	1979.2	1522.86	2212.74	1714.44	2108.07	2041.75	2280.31	1458.36	-0.984831	8.74e-08	1.49e-06	S1PR1
101117183	110.568	238.745	55.0121	35.5776	46.8843	226.81	172.558	129.534	298.131	246.158	298.48	188.204	383.021	180.75	226.12	-0.984297	0.0123593	0.0386235	SPATA2
101115862	5.20319	2.54888	2.44498	4.06602	4.36133	3.41068	13.4811	9.52454	7.43264	5.37072	3.64	6.45798	3.08888	9.91918	5.71011	-0.984009	0.0706519	0.154931	NUP62CL
101122426	186.014	308.415	266.503	306.984	190.808	387.964	404.432	1015.32	313.822	591.674	467.74	440.988	721.769	511.389	422.548	-0.983562	0.000173684	0.00109202	CDK17
101121025	11.7072	5.94739	19.5599	29.4786	37.0713	13.6427	48.5319	25.7163	37.1632	37.595	36.4	42.4381	40.1555	46.2895	31.9766	-0.983257	0.00402358	0.0152899	B3GALT2
101102704	226.339	67.1205	92.9093	95.5514	111.214	59.6868	218.393	230.494	232.063	240.787	187.46	255.551	209.014	256.797	95.9299	-0.983038	0.000682615	0.003451	NHSL2
101122123	271.867	266.783	242.053	291.737	175.544	238.747	408.027	645.764	374.935	384.901	541.45	508.335	555.999	458.487	529.898	-0.982425	8.46e-09	1.91e-07	LOC101122123
101113784	481.295	79.0153	86.7969	48.7922	381.616	36.6648	98.8612	128.581	420.357	427.867	107.38	406.853	1200.55	220.426	287.79	-0.982289	0.0906605	0.187559	MYLK3
101117423	212.03	76.4664	293.398	497.07	135.201	48.6021	373.875	411.46	507.071	443.084	354.9	623.656	363.458	332.844	326.618	-0.981839	0.00928041	0.0304919	GANC
101118175	39.0239	33.9851	30.5623	24.3961	51.2456	24.7274	53.0255	15.2393	77.6298	107.414	69.16	68.2701	58.6887	68.3322	84.5097	-0.981102	0.00309585	0.0122112	TSPAN11
101107830	611.375	770.612	610.023	692.239	747.968	516.717	1075.79	1446.78	972.849	1561.98	1081.99	1338.65	1991.3	1375.46	841.671	-0.980206	6.02e-07	8.1e-06	ARHGAP29
101109941	312.191	372.986	221.271	460.476	495.011	424.629	779.206	1237.24	721.792	535.281	633.36	1131.07	595.124	642.543	491.07	-0.979718	7.36e-05	0.000530653	LOC101109941
100529154	92.3566	309.264	56.2346	66.0728	57.7876	174.797	196.824	305.738	266.749	190.66	285.74	244.481	266.673	224.835	263.807	-0.979522	0.00387229	0.0147952	NUDT9
101105519	582.757	1581.16	212.713	318.166	152.647	1011.27	1517.07	1903	1325.49	1157.39	1051.96	1253.77	1213.93	875.092	1120.32	-0.97943	0.0133474	0.0410809	CNOT1
101122749	301.785	535.265	233.496	230.746	269.312	554.235	1306.77	759.106	851.45	589.884	435.89	1083.1	475.688	344.967	439.679	-0.979088	0.00233661	0.0096573	SMCHD1
101108615	974.297	316.061	544.009	272.423	731.613	310.371	933.789	539.089	989.366	1587.05	982.8	826.621	1371.46	1443.79	624.686	-0.978366	0.00196772	0.00838443	FADS2
101111654	20.8128	25.4888	37.8972	43.7097	35.981	8.52669	100.659	78.1012	43.77	73.3998	37.31	72.8829	42.2147	25.349	33.1187	-0.977834	0.00965576	0.0315123	UBASH3B
101119695	4264.01	2932.06	4942.53	9521.59	14111.1	3368.04	16705.7	16515.6	9666.56	11968.6	10789	14801.7	7758.24	16365.6	11036.5	-0.977604	0.00238918	0.00983503	TMSB4X
101121247	40.3247	445.204	20.7823	16.2641	34.8906	242.158	231.874	223.827	327.862	249.738	289.38	282.306	258.436	279.941	223.836	-0.977511	0.0705747	0.15487	ATXN7L3B
101119203	7.80478	1.69925	14.6699	5.08252	4.36133	4.26334	11.6836	10.477	5.78094	18.7975	20.02	5.53541	12.3555	19.8384	4.56809	-0.977375	0.0654478	0.146384	LOC101119203
101114433	226.339	363.64	228.606	338.496	262.77	375.174	615.636	946.74	521.11	393.853	616.07	750.048	619.836	444.159	397.424	-0.97673	1.45e-05	0.00013011	WASHC4
101116649	19.512	13.594	12.2249	9.14854	42.523	3.41068	33.2533	16.1917	36.3373	35.8048	32.76	49.8187	40.1555	28.6554	20.5564	-0.976645	0.0214762	0.0600109	THSD7A
101120551	257.558	231.948	169.926	238.878	206.073	266.033	495.205	483.847	510.374	342.831	443.17	646.72	411.851	331.742	379.151	-0.976165	6.62e-08	1.17e-06	YIPF6
780527	65.0399	40.7821	42.7872	41.6767	86.1363	76.7402	116.836	110.485	94.9726	199.612	101.01	96.8697	75.1628	87.0684	159.883	-0.97616	0.000325329	0.00185147	SLC9A3R1
101111802	48.1295	46.7295	114.914	69.1223	46.8843	34.9594	86.2788	102.865	112.315	127.107	139.23	117.166	123.555	126.745	123.338	-0.975953	7.64e-05	0.000547466	MAST3
101120252	309.59	380.633	292.175	287.671	486.288	326.572	900.535	790.537	724.269	572.877	544.18	941.02	585.858	572.006	513.91	-0.97583	5.05e-07	6.98e-06	OXR1
101114927	59.8367	78.1657	46.4547	48.7922	88.3169	63.0975	168.064	316.215	69.3713	128.002	131.95	56.2767	87.5183	109.111	68.5214	-0.975163	0.00566529	0.0203444	GNG4
101106309	1317.71	1977.93	643.03	1088.68	660.741	1541.63	2469.73	3505.03	2216.58	1664.92	2288.65	2838.74	2244.59	1790.96	2301.18	-0.974823	0.000127349	0.000837025	CAB39
101114252	2597.69	2547.18	2162.59	1656.9	2247.18	1766.73	3379.25	3157.39	4138.33	4648.36	4220.58	4384.04	3746.81	4712.71	5867.71	-0.974664	6.61e-09	1.54e-07	PLPP7
101104528	374.63	308.415	314.18	422.866	206.073	243.011	665.965	642.907	585.527	692.823	515.06	685.468	666.169	573.108	475.081	-0.973895	2.82e-08	5.63e-07	KIAA1109
101105348	71.5439	52.6769	48.8996	19.3136	17.4453	57.9815	101.557	54.2899	123.877	174.548	41.86	19.3739	79.2813	46.2895	147.321	-0.973607	0.0268082	0.0720515	LOC101105348
114111037	50.7311	54.3761	30.5623	22.3631	35.981	81.0035	133.013	38.0982	94.1467	89.512	104.65	48.8961	84.4294	121.234	99.356	-0.972956	0.00271259	0.0109344	LOC114111037
101110821	6.50399	6.79701	7.33495	15.2476	26.168	3.41068	30.5571	20.0015	24.7755	12.5317	26.39	29.5222	8.23702	9.91918	29.6926	-0.972926	0.0380626	0.0958562	MBNL3
101109906	425.361	100.256	443.764	240.911	740.336	69.0662	656.079	311.453	810.983	1069.67	865.41	676.243	367.577	748.347	433.969	-0.972559	0.0195937	0.0558587	THY1
114108617	29.9183	16.1429	15.8924	108.766	6.54199	20.4641	106.95	40.0031	82.5848	68.0291	65.52	40.593	38.0962	69.4343	70.8054	-0.972271	0.0365783	0.0928498	VMAC
106991302	36.4223	73.9175	26.8948	10.165	11.9937	7.67402	35.0508	31.431	85.8882	41.1755	79.17	46.1284	68.985	42.9831	61.6692	-0.97193	0.0274315	0.073372	LOC106991302
101108966	676.415	596.438	772.614	773.56	670.554	578.11	658.775	1411.54	1051.31	2179.62	1117.48	1173.51	1439.42	2095.15	839.387	-0.971899	8.99e-05	0.000626776	ROBO4
101118364	39.0239	52.6769	55.0121	48.7922	71.9619	20.4641	90.7725	95.2454	80.9331	88.6168	120.12	98.7148	111.2	76.0471	82.2256	-0.971455	5.74e-05	0.000427333	FUCA2
101109168	2721.27	1394.24	1672.37	1002.27	1951.69	1131.49	3767.51	4463.2	2220.71	2758.76	3289.65	4265.96	2842.8	2306.76	3110.87	-0.971214	4.79e-05	0.000367559	CAPZA2
101117499	854.624	986.417	1646.7	1262.5	1477.4	507.338	2227.97	2492.57	1507.17	4325.22	1516.06	1250.08	2721.3	2465.47	1283.63	-0.970257	0.00150307	0.00668371	TPM4
101121017	29.9183	28.0377	36.6747	17.2806	9.81299	36.6648	45.8356	81.9111	20.6462	45.6511	54.6	35.9802	84.4294	66.1279	30.8346	-0.970021	0.0073881	0.0252482	PRDM1
101113218	231.542	202.211	243.276	244.977	200.621	140.69	306.47	248.591	534.324	571.981	478.66	358.879	343.895	446.363	414.554	-0.968788	4.09e-06	4.34e-05	EMILIN1
443085	150305	46941	143012	75012.9	155882	59279.2	152758	164520	157605	200463	193917	163914	186373	234672	395261	-0.967754	0.00112297	0.00523694	ALDOA
101108755	1045.84	477.49	887.529	1141.53	850.459	377.732	1508.98	1485.83	1650.87	1774.13	1283.1	1770.41	1757.57	1432.77	1348.73	-0.967443	1.96e-05	0.000169671	SYNE2
100415773	356.418	388.279	382.64	319.182	525.54	337.657	230.077	2016.35	661.505	1246.01	657.02	376.408	609.539	339.456	633.822	-0.966655	0.0103795	0.033474	ADAMTS1
780489	9.10558	9.3459	14.6699	20.3301	14.1743	5.11601	24.2659	38.0982	19.8204	26.8536	15.47	12.916	19.5629	30.8597	23.9825	-0.964973	0.00890971	0.0294451	NCF1
101119255	5.20319	3.39851	4.88996	4.06602	3.271	4.26334	24.2659	2.85736	4.95509	7.16096	6.37	6.45798	8.23702	3.30639	9.13618	-0.964915	0.0940376	0.192704	MCTP2
101113619	5.20319	1.69925	2.44498	36.5941	1.09033	5.96868	29.6584	20.0015	4.12924	13.4268	24.57	20.2965	14.4148	14.3277	14.8463	-0.964894	0.130086	0.246394	LOC101113619
101120887	534.628	288.023	353.3	373.057	377.255	197.819	436.787	281.926	714.359	671.34	848.12	814.628	615.717	935.71	895.346	-0.964883	0.000327148	0.00186014	ITGB5
101114151	41.6255	36.534	61.1246	38.6272	64.3296	63.9502	64.7091	123.819	61.9386	93.0924	88.27	219.571	80.3109	102.498	61.6692	-0.964744	0.00171472	0.00747615	ALCAM
101104089	62.4383	53.5265	44.0097	28.4621	39.252	57.9815	63.8104	92.3881	100.754	122.631	90.09	76.5732	106.052	128.949	54.8171	-0.964454	0.000116712	0.000781348	FUT4
101106875	1165.51	1747.68	999.998	1359.07	1156.84	1412.87	2538.04	2933.56	2032.41	2198.41	2505.23	2859.04	2843.83	2477.59	2574.12	-0.964192	7.76e-11	2.82e-09	RDX
101112342	6.50399	5.09776	13.4474	19.3136	17.4453	1.70534	28.7596	10.477	22.2979	30.4341	17.29	15.6837	21.6222	23.1448	13.7043	-0.961911	0.0316913	0.082732	RASGRP4
101115912	2325.83	2627.9	2358.19	1776.85	1903.72	1325.9	2717.78	3321.21	3860.02	3968.06	4007.64	3032.48	7292.85	4772.23	3018.37	-0.961909	3.08e-05	0.000251683	TRAK1
101120886	515.116	375.535	599.021	359.842	505.914	358.121	434.09	468.607	824.197	1389.23	725.27	682.701	1148.03	1293.9	959.299	-0.961897	0.000331296	0.00188112	EPHB4
101104761	270.566	352.595	211.491	218.548	157.008	171.386	429.597	549.566	502.942	375.95	435.89	479.736	441.71	461.793	358.595	-0.961146	4.46e-07	6.28e-06	VPS13B
101114590	2968.42	3574.38	1352.08	3216.22	2520.85	1882.69	2861.58	4972.76	3845.15	4153.35	6448.26	3088.76	4575.66	4700.59	10652.8	-0.96078	0.000981064	0.00467483	TSC22D3
101115897	803.893	1229.41	757.945	447.262	493.921	497.959	1094.66	1227.71	1483.22	1226.31	1439.62	1548.07	1904.81	1308.23	1108.9	-0.959554	2.99e-05	0.000245106	LOC101115897
101114349	9.10558	5.94739	9.77993	15.2476	13.084	7.67402	43.1394	16.1917	13.2136	12.5317	9.1	16.6062	28.8296	16.532	20.5564	-0.959529	0.0216431	0.0604514	LOC101114349
100885768	2328.43	4078.21	2630.8	1166.95	2340.94	2008.04	951.764	7812.03	3400.84	4346.7	4772.95	5733.76	11435	1466.94	2509.02	-0.958713	0.0233244	0.0641765	TFRC
101114393	182.112	175.873	97.7993	147.393	195.169	157.744	295.685	243.828	319.603	286.438	333.97	332.125	297.562	425.423	253.529	-0.957998	1.26e-07	2.06e-06	TBC1D2B
101121112	135.283	249.79	167.481	493.004	160.279	300.139	389.154	391.459	450.913	767.117	355.81	379.176	414.94	819.986	424.832	-0.957948	0.00139703	0.00627457	ZNFX1
101116359	102.763	165.677	111.247	121.98	111.214	193.556	249.849	302.88	248.58	308.816	244.79	281.383	229.607	272.226	221.552	-0.957204	6.94e-08	1.22e-06	CTTNBP2NL
101119701	187.315	300.768	229.828	185.004	173.363	172.239	386.457	527.66	360.07	392.957	347.62	444.678	424.206	358.193	396.282	-0.956452	1.21e-08	2.62e-07	KIAA2026
101108210	40.3247	34.8347	23.2273	18.2971	16.355	32.4014	69.2028	80.9586	68.5454	48.3365	40.95	47.9736	57.6591	40.7789	26.2665	-0.956361	0.0014986	0.00666817	HELB
554335	346.012	309.264	279.95	487.922	418.688	334.246	550.926	322.882	644.162	792.181	700.7	1004.68	795.902	912.565	609.84	-0.956225	2.93e-05	0.000240776	ACE
101121370	115.771	39.9325	72.127	36.5941	58.8779	39.2228	124.026	170.489	90.8433	107.414	106.47	110.708	105.022	100.294	130.191	-0.955701	0.000335195	0.00189979	ARHGAP42
101108448	101.462	306.715	52.5671	62.0067	58.8779	289.907	162.672	169.537	437.7	217.514	348.53	231.565	336.688	220.426	416.838	-0.955454	0.01811	0.0523766	FBXL18
101109661	149.592	44.1806	231.051	52.8582	122.117	72.4769	98.8612	96.1979	163.518	207.668	183.82	170.675	201.807	273.329	556.165	-0.955408	0.0191377	0.0547863	SYT7
105611415	94.9582	19.5414	125.917	35.5776	67.6006	14.4954	46.7344	34.2884	101.579	220.199	136.5	73.8055	120.466	185.158	117.628	-0.954743	0.0395339	0.098984	RTN4RL2
101121522	173.006	96.0078	127.139	103.683	66.5103	72.4769	184.241	202.873	203.159	222.885	184.73	238.023	162.681	260.103	189.576	-0.954704	9e-06	8.59e-05	LOC101121522
101111129	15.6096	42.4813	139.364	76.2378	152.647	3.41068	72.7978	55.2423	138.743	214.829	160.16	90.4117	187.392	162.013	165.593	-0.953938	0.0666968	0.148338	SLC2A11
101110605	63.7391	36.534	57.4571	56.9242	58.8779	52.8655	40.4432	58.0997	65.242	141.429	107.38	116.244	99.8738	224.835	93.6458	-0.953306	0.0034243	0.0133404	LOC101110605
101113460	11047.7	1024.65	6444.97	589.572	5814.74	111.7	8617.1	6320.49	9427.06	6118.14	7506.59	7815.08	9571.41	6768.19	10495.2	-0.95201	0.142864	0.264156	FBP2
101123345	15.6096	10.1955	8.55744	4.06602	8.72266	1.70534	71.899	7.61963	6.60679	6.26584	9.1	3.69027	6.17776	20.9405	7.99416	-0.951888	0.158048	0.285174	MED12L
101118923	2172.33	1435.02	1338.63	1161.86	1431.61	955.842	2278.3	3115.48	2183.54	1932.56	3311.49	2852.58	2727.48	2383.91	3855.47	-0.95172	3.5e-06	3.79e-05	MTUS1
101107048	46.8287	14.4437	19.5599	37.6106	49.065	15.348	49.4306	44.7653	64.4162	70.7144	59.15	66.4249	54.5702	66.1279	49.107	-0.951189	0.00148587	0.00661723	VSIG10
101111542	5.20319	7.64664	2.44498	8.13203	2.18066	10.232	12.5823	19.0491	11.5619	8.9512	11.83	4.61284	8.23702	4.40853	25.1245	-0.951184	0.0667908	0.148499	LRG1
114114118	236.745	95.1582	248.166	245.994	192.989	151.775	186.938	210.492	241.148	993.583	200.2	187.281	502.458	630.419	239.825	-0.950779	0.0151903	0.0456463	LOC114114118
101121471	26.0159	7.64664	4.88996	25.4126	33.8003	11.0847	23.3672	53.3374	42.1183	12.5317	16.38	40.593	73.1035	26.4512	26.2665	-0.950525	0.0404146	0.100638	ST6GALNAC3
101102685	8470.79	10590.6	5125.91	5529.78	6241.06	11017.3	15933.7	19131	13056.7	12851.2	13466.2	20009.6	15033.6	11260.5	15427.6	-0.950394	5.73e-06	5.79e-05	CSDE1
101119930	435.767	621.927	331.295	280.555	392.52	450.209	785.497	1117.23	788.685	605.101	810.81	1028.66	976.087	538.942	632.68	-0.949957	1.1e-05	0.000102555	BIRC2
101109620	1541.44	2674.63	1042.78	1155.77	2515.4	1146.84	3467.33	3717.43	4372.04	2683.57	3365.18	4054.69	2627.61	2849.01	2051.07	-0.949285	0.000151539	0.000973317	FBN1
101114324	68.9423	68.8198	25.6723	119.947	65.4199	61.3922	110.545	219.064	87.5399	92.1973	77.35	127.314	154.444	211.609	110.776	-0.94928	0.00278653	0.011182	RNF125
101120187	63.7391	63.722	84.3519	43.7097	42.523	39.2228	40.4432	38.0982	112.315	199.612	112.84	43.3607	117.377	197.282	114.202	-0.94901	0.0130602	0.0403723	NOVA2
101108254	41.6255	37.3836	33.0073	32.5281	25.0776	45.1915	90.7725	94.293	63.5903	67.134	65.52	57.1992	65.8961	84.8641	33.1187	-0.948536	0.000172466	0.00108502	ERCC8
101103585	41.6255	91.7597	63.5695	90.4689	90.4976	36.6648	97.0637	165.727	243.625	145.009	85.54	127.314	97.8146	160.911	77.6575	-0.948523	0.00175274	0.00761285	PLCB1
101114241	533.327	1200.52	418.092	872.16	437.223	888.481	1082.98	1396.3	1169.4	1525.28	1865.5	1207.64	1428.09	1269.66	1655.93	-0.948358	7.62e-05	0.000546813	TACC1
101118851	193.819	113.85	133.252	94.5349	185.357	97.2043	294.786	244.781	230.412	180.814	265.72	354.266	307.859	243.571	237.541	-0.948204	9.2e-06	8.75e-05	LOC101118851
101104664	379.833	666.957	267.726	378.14	316.196	463.852	792.687	967.693	872.922	713.41	724.36	663.327	989.472	902.646	535.609	-0.947631	7.66e-06	7.45e-05	APC
100037704	401.946	362.791	328.85	666.827	608.405	300.992	488.015	573.377	1212.35	1224.52	766.22	1096.93	579.68	617.194	1163.72	-0.947485	0.000535483	0.00281009	FBLN1
101111268	1080.96	1440.97	926.648	989.058	884.26	752.054	2278.3	3734.57	1820.17	1176.19	1645.28	2334.1	1923.34	968.774	1689.05	-0.947409	0.000299331	0.00172825	ATP2B1
101104352	941.777	658.461	413.202	571.275	414.326	484.316	825.94	847.684	802.725	1039.23	1082.9	1013.9	1926.43	1443.79	1090.63	-0.947207	9.89e-05	0.000679708	GFOD1
114117265	440.97	194.565	325.183	128.08	441.585	145.806	349.609	235.256	741.612	670.445	521.43	407.775	397.436	549.964	968.435	-0.946897	0.00516142	0.0188711	LMOD1
101104309	101.462	98.5567	107.579	98.6009	47.9746	173.944	188.735	55.2423	267.575	135.163	306.67	247.248	140.029	244.673	232.973	-0.946861	0.00419251	0.0158121	RASD2
101110732	28.6175	37.3836	14.6699	38.6272	38.1616	36.6648	70.1016	62.862	74.3264	73.3998	52.78	53.509	80.3109	44.0853	53.6751	-0.946768	0.000108928	0.000736915	KIAA1958
101117301	2600.29	2915.07	724.937	1165.93	1453.41	2818.07	2883.15	3338.35	3110.97	4395.93	3945.76	4729.08	2674.97	3271.13	5414.33	-0.946554	0.000964322	0.00461328	C25H10orf71
101108098	37.7231	19.5414	68.4595	67.0893	73.0523	23.8747	135.709	51.4325	45.4217	121.736	77.35	98.7148	89.5776	177.443	37.6867	-0.946532	0.0145557	0.0440939	LXN
100145865	168374	28367.3	93104.9	33146.2	80617	22755.2	108303	135849	104465	119282	152462	117348	112038	123823	258391	-0.945845	0.011593	0.0366632	TPM1
101116939	18.2112	22.0903	20.7823	75.2213	43.6133	17.906	59.3167	53.3374	55.3318	93.0924	60.06	58.1218	53.5406	68.3322	70.8054	-0.944921	0.00375044	0.0144037	PSTPIP1
101110736	1281.29	483.438	487.774	494.021	807.936	324.867	1179.14	993.41	1673.99	1446.51	1062.88	1484.41	1128.47	1173.77	1049.52	-0.944901	0.000319162	0.00182432	SMARCA2
101107535	11041.2	9292.37	4047.67	2632.75	4100.74	4857.65	7966.41	9342.62	12481.9	10877.5	13575.4	9702.65	13376.9	10552.9	15989.5	-0.944815	0.00090697	0.00437755	KIF1C
101122719	201.624	124.046	79.4619	151.459	219.157	272.854	173.456	204.778	219.676	384.006	385.84	340.428	375.814	764.879	180.44	-0.94454	0.00583605	0.0208285	NDRG4
101106534	84.5518	94.3086	85.5744	50.8252	49.065	86.9722	170.76	276.212	124.703	140.534	147.42	142.076	87.5183	105.805	107.35	-0.944222	0.000422597	0.00229378	LOC101106534
101114019	42.9263	67.1205	25.6723	16.2641	35.981	28.1381	17.076	80.9586	36.3373	155.751	50.05	13.8385	89.5776	96.9876	84.5097	-0.944161	0.0420447	0.103789	MSX1
101101884	740.154	1830.95	581.906	472.674	885.35	2995.43	2300.77	3551.7	1823.47	2199.31	2429.7	2211.4	2219.88	1484.57	3447.77	-0.943931	0.00777844	0.0263241	PTGES3
101106302	465.685	634.671	391.197	436.08	282.396	358.974	824.143	1623.93	799.421	809.188	589.68	780.493	816.494	502.572	666.941	-0.943627	0.000168501	0.0010666	C24H16orf72
101120998	37.7231	24.6392	23.2273	45.7427	44.7036	78.4455	88.0763	71.4341	93.3209	75.19	82.81	82.1086	59.7184	111.315	74.2315	-0.943338	0.00043742	0.00236358	RACGAP1
101119501	218.534	363.64	245.721	248.027	215.886	387.112	640.8	822.92	523.588	392.062	514.15	622.734	550.851	391.257	390.572	-0.943242	1.56e-05	0.000138581	FAR1
101123295	327.801	227.7	308.068	303.935	437.223	437.419	568.002	1205.81	437.7	529.911	698.88	595.057	523.051	494.857	837.102	-0.943158	9.05e-05	0.000629548	C5H5orf15
101116490	18.2112	12.7444	11.0024	20.3301	14.1743	11.0847	19.7722	20.954	22.2979	18.7975	35.49	48.8961	11.3259	58.413	15.9883	-0.943082	0.0185142	0.0533654	HIGD1B
101109314	254.956	472.393	207.823	502.153	242.054	409.281	532.053	644.812	511.2	371.475	930.02	573.837	578.65	610.581	1276.78	-0.94279	0.000870516	0.00422684	WBP1L
101118978	27.3167	101.955	19.5599	6.09902	22.897	97.2043	98.8612	138.106	140.394	42.0706	65.52	80.2634	120.466	80.4556	30.8346	-0.942417	0.0541912	0.126547	LOC101118978
101121321	61.1375	66.2709	34.2298	51.8417	62.1489	58.8342	79.0889	92.3881	90.0175	185.29	83.72	86.7214	128.703	89.2726	131.333	-0.942026	0.000124097	0.00082011	ELF4
101117733	288.777	104.504	139.364	122.997	107.943	138.132	357.698	367.647	343.553	228.255	206.57	561.844	179.155	203.894	141.611	-0.940681	0.00307586	0.012144	DUSP19
101106081	102.763	186.918	168.704	110.799	149.376	109.994	201.317	433.367	239.496	257.794	268.45	341.35	159.592	191.771	292.358	-0.940076	8.89e-05	0.000621122	LIN52
101109126	24.7152	22.0903	29.3398	25.4126	8.72266	25.5801	67.4054	52.385	48.7251	20.5877	21.84	31.3673	101.933	17.6341	28.5506	-0.939172	0.0233516	0.0642129	C19H3orf20
101103554	202.924	163.978	92.9093	241.928	248.596	181.618	269.621	217.16	362.547	401.909	382.2	405.007	253.288	639.236	325.476	-0.938907	0.000312771	0.00179277	MFNG
101119345	44.2271	81.5642	56.2346	94.5349	65.4199	132.164	158.178	235.256	163.518	92.1973	164.71	198.352	100.903	94.7833	161.025	-0.938541	0.000884139	0.00428042	NDC1
101107299	446.174	169.925	567.236	439.13	304.203	219.136	526.66	320.025	626.819	991.792	698.88	602.437	767.072	1097.72	531.04	-0.938398	0.00153899	0.00681101	AGRN
106991578	828.608	395.926	343.52	153.492	198.44	483.463	251.647	289.546	669.763	919.288	1255.8	381.021	986.383	740.632	1409.26	-0.937503	0.0213367	0.0597346	MAF
101122671	153.494	201.362	199.266	136.212	129.75	127.048	204.912	214.302	214.721	716.991	249.34	241.713	296.533	415.504	164.451	-0.936516	0.00208606	0.00877699	LUZP1
101111460	249.753	170.775	154.034	395.42	153.737	163.712	426.002	471.465	384.845	393.853	409.5	499.109	342.866	387.95	376.867	-0.935832	2.15e-05	0.000184726	CDK19
101109292	72.8447	144.437	89.2419	161.624	73.0523	69.9188	169.861	158.107	208.94	179.024	252.98	272.158	196.659	182.954	135.901	-0.935772	0.000123775	0.000818504	LOC101109292
101104210	98.8606	37.3836	42.7872	74.2048	71.9619	45.1915	85.3801	61.9095	177.557	113.68	152.88	162.372	86.4887	122.337	94.7879	-0.935671	0.00125691	0.00575012	SLC16A2
101115978	76.747	44.1806	68.4595	60.9902	89.4073	27.2854	76.3927	115.247	84.2365	197.821	121.94	96.8697	163.711	126.745	65.0953	-0.93549	0.00187373	0.00804157	RAB7B
101103230	55.9343	37.3836	51.3446	49.8087	45.794	37.5174	129.418	120.962	67.7196	145.904	45.5	94.102	79.2813	72.7407	37.6867	-0.935453	0.0019886	0.00845164	LOC101103230
101119198	13.008	16.1429	24.4498	128.08	16.355	19.6114	90.7725	109.532	73.5005	76.9803	60.97	53.509	38.0962	47.3917	74.2315	-0.935369	0.0414284	0.102626	NCKAP1L
101111060	550.237	429.911	493.886	355.776	429.591	340.215	797.181	818.158	883.658	738.474	859.04	869.982	907.102	801.25	766.297	-0.934898	1.64e-12	9.1e-11	LOC101111060
101116613	11.7072	5.09776	12.2249	5.08252	5.45166	1.70534	38.6457	10.477	8.25848	8.9512	8.19	9.22568	10.2963	3.30639	18.2724	-0.934427	0.0968876	0.197168	ELOVL2
101110000	712.837	279.527	518.336	349.677	487.379	307.813	700.117	1136.28	758.129	875.427	723.45	1353.41	624.984	803.454	626.97	-0.934264	0.000140363	0.000909484	GUCY1A1
101115321	5.20319	8.49627	8.55744	35.5776	30.5293	12.79	32.3546	7.61963	31.3822	89.512	24.57	45.2058	29.8592	12.1234	17.1303	-0.933379	0.0764981	0.164947	C2
101112815	866.331	1182.68	570.903	780.675	854.821	804.919	1518.87	1387.73	1552.6	2009.54	1406.86	1819.3	1584.6	1898.97	1323.6	-0.933342	3.09e-08	6.06e-07	PAM
101114095	521.62	485.987	544.009	416.767	536.444	409.281	403.533	476.227	676.37	1028.49	1118.39	631.959	1046.1	1606.91	1359.01	-0.933187	0.000908883	0.00438575	ACVRL1
105609482	33.8207	41.6317	31.7848	18.2971	23.9873	14.4954	39.5445	42.8604	44.5958	28.6438	139.23	70.1152	37.0666	33.0639	33.1187	-0.933114	0.0161846	0.0479753	NPTXR
101111207	72.8447	63.722	63.5695	59.9737	115.575	79.2982	148.292	132.391	176.732	143.219	124.67	183.591	93.6961	159.809	139.327	-0.933002	6.46e-06	6.41e-05	ATP2A3
100620046	2083.88	2686.52	1118.58	942.299	1603.88	1681.46	2622.52	2519.24	4305.97	3729.96	4468.1	2456.8	2262.09	2443.43	4159.25	-0.932629	0.000231059	0.0013919	TOB2
101107649	7.80478	2.54888	13.4474	13.2146	8.72266	4.26334	22.4685	12.3819	9.91018	36.6999	18.2	4.61284	18.5333	7.71492	10.2782	-0.932211	0.0678287	0.150206	PSD
101112073	176.908	243.843	97.7993	52.8582	95.9492	135.574	301.077	216.207	328.688	229.151	277.55	342.273	224.459	247.98	130.191	-0.930993	0.0016537	0.0072485	ZNF652
101107057	61.1375	107.903	86.7969	96.5679	54.5166	83.5616	150.988	232.399	143.698	122.631	128.31	175.288	168.859	167.524	117.628	-0.930688	1.33e-05	0.000120686	DCBLD2
101102824	230.241	692.446	233.496	189.07	222.428	343.626	479.027	706.721	532.672	494.106	665.21	683.623	911.22	500.368	499.064	-0.930502	0.000857497	0.00417502	LOC101102824
101117184	28.6175	628.724	20.7823	668.86	92.6783	563.614	443.977	4585.11	18.1687	25.0633	465.01	35.9802	25.7407	42.9831	85.6517	-0.930419	0.428329	0.579311	LOC101117184
101116919	435.767	1236.21	377.75	430.998	189.718	898.713	367.584	1001.98	526.891	655.227	794.43	481.581	2941.64	1638.87	1797.54	-0.930057	0.0402356	0.100268	SACS
101117752	9039.24	80328	5529.33	39948.6	16066	27496.9	25729.1	99853.4	27598.2	26780.2	86846.8	41012.8	39159.8	44994.5	117660	-0.929308	0.0562701	0.130336	PDK4
101114291	589.261	719.634	448.654	437.097	402.333	459.589	881.662	1086.75	918.343	759.956	951.86	1070.18	1047.13	1211.24	806.268	-0.929088	3.63e-08	7.03e-07	CDC42BPA
100534647	9.10558	28.0377	14.6699	82.3368	30.5293	21.3167	81.7852	183.824	25.6013	74.2949	66.43	33.2125	17.5037	22.0426	27.4085	-0.928951	0.0833448	0.175892	IFI30
101122744	16.9104	12.7444	23.2273	51.8417	26.168	4.26334	49.4306	6.66718	61.1128	56.3925	33.67	31.3673	65.8961	61.7194	18.2724	-0.928128	0.0584113	0.134012	EPHA3
101102384	3828.25	2987.29	2013.44	991.091	2719.29	986.538	3320.84	3205.96	5190.46	2833.05	3964.87	4134.03	6691.55	4087.81	5167.65	-0.927912	0.00185118	0.00796137	COQ10A
101116706	62.4383	259.986	50.1221	40.6602	37.0713	154.333	218.393	245.733	213.069	135.163	191.1	187.281	217.251	137.766	185.008	-0.926713	0.0143295	0.0435175	HMBOX1
101111166	83.251	48.4287	40.3422	15.2476	14.1743	11.9374	77.2915	30.4785	80.9331	51.9169	91	34.135	91.6368	67.23	79.9416	-0.926272	0.0256063	0.0694291	LOC101111166
101111515	39613.2	26898.3	37794.5	12538.6	25433.1	3825.07	30001.7	31217.6	41369.2	43167.1	54521.8	32453.2	58870	53489.7	71355.9	-0.9262	0.011664	0.0368539	LDB3
101103763	240.648	173.324	169.926	263.275	235.512	177.355	287.596	380.029	385.671	489.63	429.52	468.665	267.703	543.351	335.755	-0.925853	2.68e-06	2.99e-05	ARHGEF3
443364	721.943	1364.5	239.608	839.632	345.635	699.188	1555.72	1145.8	1380.82	1254.06	1572.48	1132.91	1410.59	1473.55	1072.36	-0.925072	0.00146009	0.00651793	CAST
101120808	78.0478	54.3761	50.1221	27.4456	38.1616	56.2761	112.342	110.485	84.2365	86.8266	91.91	150.379	90.6072	65.0258	71.9474	-0.92506	0.000288892	0.00167636	PGAP1
101116091	49.4303	10.1955	30.5623	28.4621	27.2583	12.79	77.2915	39.0506	36.3373	54.6023	40.04	84.8763	13.3852	70.5364	30.8346	-0.924263	0.0239251	0.0655184	CDH6
101109308	65.0399	22.9399	59.9021	48.7922	69.7813	15.348	34.152	25.7163	65.242	81.4559	99.19	62.7346	97.8146	160.911	172.445	-0.923995	0.0290847	0.0769971	PRICKLE4
101118552	6.50399	28.8873	2.44498	37.6106	8.72266	27.2854	48.5319	74.2914	26.4272	17.0073	25.48	19.3739	31.9184	48.4938	29.6926	-0.92388	0.0569858	0.131605	C5AR2
101113042	310.891	165.677	245.721	144.344	211.524	170.534	308.267	435.272	312.997	348.201	308.49	498.187	547.762	434.24	351.743	-0.923638	1.34e-05	0.000121993	OSGEPL1
101102950	3.90239	11.0451	18.3374	2.03301	6.54199	2.55801	5.39243	22.8589	21.4721	20.5877	10.92	4.61284	11.3259	12.1234	15.9883	-0.923384	0.0872053	0.182152	KLHL6
101112636	42.9263	17.8422	20.7823	135.195	70.8716	34.9594	115.937	90.4832	57.8094	100.253	109.2	114.398	88.5479	152.094	89.0778	-0.923291	0.0144701	0.0438732	NCAPH
101116340	153.494	226.85	147.921	112.832	148.285	266.033	337.027	353.361	183.338	281.963	403.13	325.667	441.71	254.592	428.258	-0.923112	0.000109802	0.000741602	TENT4B
101119578	37.7231	72.2183	28.1173	35.5776	19.626	42.6334	51.2281	93.3405	71.8488	89.512	87.36	45.2058	99.8738	90.3748	46.8229	-0.923088	0.00217732	0.00909951	RNF24
101104119	5391.81	5492.84	4040.33	3975.55	2846.86	3113.09	6656.95	13019.1	6848.76	4898.99	9705.15	9347.46	6567.99	3651.36	9984.7	-0.922519	0.000457822	0.00245453	MYPN
101118590	20.8128	12.7444	11.0024	7.11553	38.1616	16.2007	20.671	20.954	40.4666	28.6438	43.68	23.9868	37.0666	49.5959	35.4027	-0.922512	0.0118787	0.0374	STS
101109804	312.191	687.348	386.307	469.625	508.095	594.31	834.029	1129.61	858.882	894.224	935.48	1235.32	958.583	741.734	831.392	-0.922346	9.68e-07	1.23e-05	SECISBP2L
101104940	818.202	943.935	789.729	994.141	600.773	609.658	1424.5	1329.63	1537.73	1428.61	1328.6	1440.13	1664.91	1137.4	2225.8	-0.92173	2.11e-07	3.25e-06	ZFAND3
101119172	1378.85	1716.25	826.404	1019.55	925.692	1319.08	1765.12	2243.03	2385.05	1994.33	2296.84	2544.44	2593.63	2020.21	2583.25	-0.92171	2.08e-07	3.2e-06	DCAF8
101120020	641.293	1237.91	599.021	403.552	558.25	901.271	1412.82	1556.31	1386.6	1141.28	1257.62	1273.14	1778.17	1166.06	1367	-0.921092	3.06e-05	0.000250534	DICER1
101115622	20.8128	6.79701	30.5623	20.3301	37.0713	4.26334	26.0634	28.5736	79.2815	42.9657	33.67	59.9669	20.5925	18.7362	26.2665	-0.920934	0.0436712	0.107049	C1QTNF2
114117768	1.3008	0.849627	4.88996	24.3961	11.9937	8.52669	19.7722	24.7638	20.6462	16.1122	18.2	4.61284	11.3259	13.2256	19.4144	-0.920489	0.0989931	0.200383	SIGLEC5
101102316	5.20319	4.24813	3.66747	16.2641	3.271	10.232	12.5823	23.8114	3.30339	12.5317	0.91	32.2899	7.20739	20.9405	9.13618	-0.919942	0.140188	0.260373	TMEM71
101118838	409.751	597.288	210.268	193.136	453.578	270.296	573.395	715.293	550.015	521.855	670.67	748.203	890.627	854.152	535.609	-0.919812	0.000271816	0.00159309	OSBPL1A
101116017	222.436	310.963	190.709	180.938	171.182	214.873	242.659	500.038	384.02	633.745	330.33	352.421	561.147	423.218	238.683	-0.91976	0.00015787	0.0010105	SLC39A14
101113058	114.47	77.316	89.2419	523.5	164.64	92.9409	376.571	417.175	293.176	520.064	242.97	295.222	348.014	343.865	175.871	-0.919262	0.0164414	0.0485963	DOCK4
101105694	5.20319	6.79701	9.77993	1.0165	2.18066	3.41068	14.3798	4.76227	9.08433	3.58048	1.82	7.38055	27.7999	6.61279	4.56809	-0.918762	0.158028	0.285174	IHO1
101108097	435.767	836.882	257.946	296.819	257.318	243.863	561.711	785.775	767.213	829.776	612.43	824.776	924.605	459.589	839.387	-0.918318	0.000952243	0.00456819	NFATC1
101112413	8206.73	3437.59	7244.48	1952.7	4700.42	3611.91	5855.28	10348.4	6022.09	9969.84	8099	8159.19	11080.8	7509.92	15574.9	-0.917938	0.00202844	0.00858019	GPI
101121926	1678.03	103.654	1289.73	213.466	1117.59	95.4989	1159.37	993.41	1712.81	1553.03	1607.06	1469.65	1281.89	1004.04	1956.28	-0.91742	0.0609859	0.138605	FAM78A
101107162	180.811	386.58	188.264	190.086	171.182	262.622	322.647	458.13	327.036	515.589	339.43	342.273	734.124	456.282	420.264	-0.917192	0.000163313	0.00103888	WWC2
101106437	42.9263	11.0451	25.6723	18.2971	31.6196	17.906	40.4432	38.0982	51.2026	62.6584	60.06	63.6572	18.5333	59.5151	18.2724	-0.916857	0.0128457	0.039859	NT5DC1
101112852	48.1295	84.9627	85.5744	82.3368	78.5039	102.32	152.785	146.678	178.383	146.8	134.68	239.868	92.6664	134.46	141.611	-0.916399	3.78e-05	0.000300907	CTSO
101110718	241.948	445.204	143.031	157.558	183.176	266.033	349.609	623.858	445.958	383.111	509.6	381.943	522.021	355.988	502.49	-0.916179	0.000224639	0.00136	RBM15
101122799	262.761	79.8649	171.149	161.624	207.163	92.9409	301.976	363.838	348.508	313.292	257.53	323.821	245.051	230.345	366.589	-0.91591	0.000211658	0.00129552	KLF12
101122325	533.327	457.949	433.984	590.589	689.09	526.949	923.903	1203.9	744.915	905.861	937.3	1447.51	1054.34	1149.52	778.859	-0.915833	2.81e-07	4.2e-06	REEP3
100913151	65.0399	1801.21	29.3398	127.063	70.8716	848.406	590.471	861.019	1051.31	495.001	1823.64	489.884	998.738	756.062	1260.79	-0.915486	0.211597	0.352993	FOXO3
101103510	20.8128	13.594	14.6699	27.4456	22.897	22.1694	36.8483	21.9064	25.6013	48.3365	50.05	44.2833	36.037	31.9618	49.107	-0.915212	0.00154888	0.00684744	FANCI
101102868	135.283	85.8123	117.359	112.832	75.2329	28.9907	92.57	136.201	159.389	201.402	177.45	124.547	226.518	249.082	199.854	-0.91517	0.00226913	0.00941625	TMEM44
101108431	114.47	197.963	127.139	128.08	131.93	195.261	202.216	373.362	244.451	358.048	283.01	214.958	352.132	253.49	256.955	-0.91476	8.87e-06	8.48e-05	ELOVL5
101104029	15.6096	6.79701	12.2249	12.198	2.18066	8.52669	5.39243	9.52454	18.9945	20.5877	26.39	18.4514	27.7999	12.1234	21.6984	-0.914624	0.0406689	0.101124	CDH7
101116170	611.375	353.445	556.233	678.008	481.927	335.099	994.004	1436.3	910.911	686.557	951.86	1217.79	992.561	531.227	800.558	-0.914603	8.43e-05	0.000594191	SOX6
101113763	352.516	408.671	289.73	259.209	322.738	445.946	671.357	792.442	649.943	486.05	623.35	838.615	668.228	560.985	588.142	-0.9135	7.51e-08	1.31e-06	BLOC1S6
101116062	136.584	111.301	102.689	133.162	86.1363	62.2448	150.089	253.353	180.861	150.38	240.24	271.235	184.303	134.46	216.984	-0.913401	6.41e-05	0.000470302	TRPS1
101110316	468.287	815.642	287.285	395.42	317.287	593.458	788.193	1195.33	1147.93	824.405	783.51	1114.46	784.576	716.385	780.001	-0.913154	0.000107778	0.000730336	GNS
101106922	558.042	702.641	539.119	411.684	499.372	711.979	1098.26	1506.78	1100.03	851.259	935.48	1444.74	1085.23	730.713	915.902	-0.91261	2.95e-06	3.26e-05	PPP6C
101103870	1119.99	791.852	767.724	406.602	734.884	755.465	1625.82	2015.39	1294.1	1197.67	1425.97	1359.87	1566.06	1113.15	1317.89	-0.912465	7.04e-06	6.94e-05	AGPAT5
101123394	157.396	172.474	199.266	113.848	115.575	179.913	322.647	471.465	295.654	274.802	178.36	337.66	333.599	278.839	155.315	-0.912098	0.000164237	0.00104346	XPR1
101121508	107.966	53.5265	67.237	82.3368	113.395	28.9907	134.811	194.301	170.951	145.904	111.93	184.514	107.081	138.869	84.5097	-0.911499	0.00142334	0.00637326	PDE1C
101109038	719.341	883.612	352.077	289.704	328.19	201.23	754.041	715.293	906.782	956.883	835.38	707.61	1169.66	752.756	1025.54	-0.910927	0.00150586	0.00668889	KCNA7
101102920	444.873	528.468	200.489	362.892	440.494	272.001	213.9	330.502	758.955	512.008	609.7	541.548	782.517	1011.76	1583.99	-0.910666	0.0102427	0.0331056	WFDC1
101104666	309.59	433.31	185.819	185.004	324.919	318.045	665.965	787.68	486.425	468.148	450.45	563.689	585.858	422.116	527.614	-0.910545	2.87e-05	0.000236391	SAV1
101113566	812.998	628.724	632.028	902.656	617.128	541.445	1034.45	1701.08	758.129	1452.78	1038.31	1476.11	1268.5	1721.53	1202.55	-0.91005	6.29e-06	6.26e-05	RALB
101109885	253.655	28.0377	110.024	66.0728	57.7876	53.7181	204.912	72.3865	167.647	152.17	145.6	139.308	267.703	255.695	191.86	-0.909188	0.0211475	0.0593341	ANKRD6
101109745	96.259	35.6843	210.268	98.6009	101.401	46.0441	195.026	61.9095	341.075	167.387	224.77	242.635	82.3702	131.154	205.564	-0.909173	0.0205631	0.0579873	WNT5A
101113902	295.281	63.722	299.51	50.8252	161.369	33.2541	171.659	88.5782	246.103	266.746	260.26	209.423	544.673	529.023	224.978	-0.909036	0.0503629	0.119658	RAB26
101107748	261.46	111.301	202.934	192.119	269.312	56.2761	284.001	144.773	366.677	497.686	384.93	242.635	341.836	508.083	303.778	-0.909028	0.00526649	0.0191565	OLFML2B
101114309	304.387	359.392	242.053	237.862	379.436	457.031	434.989	526.707	673.066	833.356	595.14	601.515	532.317	829.905	556.165	-0.908982	5.98e-06	6.01e-05	KCTD10
100145877	377.231	294.821	438.874	405.585	428.501	281.381	645.294	742.914	526.065	833.356	563.29	809.092	829.879	756.062	557.307	-0.908787	1.13e-07	1.88e-06	RIT1
101117860	50.7311	29.7369	56.2346	59.9737	54.5166	70.7715	97.0637	145.725	56.1577	190.66	54.6	73.8055	117.377	85.9663	84.5097	-0.907988	0.00284028	0.01136	DYRK3
101116726	57.2351	10.1955	46.4547	39.6437	28.3486	7.67402	44.9369	38.0982	81.759	52.8121	72.8	70.1152	36.037	78.2513	52.533	-0.907899	0.0190441	0.054564	ICAM5
101115854	10.4064	2.54888	14.6699	14.2311	15.2647	7.67402	36.8483	1.90491	18.1687	27.7487	16.38	16.6062	13.3852	22.0426	27.4085	-0.907021	0.0646178	0.144921	FAM149A
101117344	15.6096	9.3459	9.77993	13.2146	3.271	4.26334	81.7852	14.2868	2.47755	8.9512	12.74	0.922568	10.2963	11.0213	12.5622	-0.906779	0.193789	0.33135	SKA3
101111164	479.994	198.813	338.63	207.367	285.667	132.164	626.42	616.238	560.751	630.164	316.68	469.587	663.08	358.193	365.447	-0.905633	0.000919524	0.00442879	TMEM164
101118692	772.674	926.943	537.896	777.626	602.954	1045.37	1538.64	1326.77	1625.27	1273.76	1583.4	1450.28	1414.71	1431.67	1470.92	-0.905628	6.52e-09	1.52e-07	TSPAN17
101115637	310.891	234.497	331.295	213.466	286.757	112.552	567.104	450.511	597.088	401.909	397.67	678.088	445.829	297.575	341.465	-0.905585	0.000257288	0.00152183	CNST
101108825	1237.06	1570.11	1265.28	2237.33	850.459	1530.54	1606.94	6877.67	2072.88	1502.91	2856.49	2534.3	2032.48	1601.4	3330.14	-0.905139	0.00548762	0.0197962	ANO6
101117321	67.6415	0.849627	57.4571	15.2476	44.7036	4.26334	50.3293	48.5752	93.3209	49.2316	31.85	126.392	32.9481	20.9405	76.5155	-0.905098	0.125346	0.239799	ST8SIA1
101109306	1767.78	2652.53	982.883	1376.35	1118.68	2667.15	2856.19	3124.05	3551.97	2975.38	3290.56	2996.5	3601.64	3148.79	4136.41	-0.904785	6.12e-05	0.000451984	ARIH2
101121209	1784.69	2517.44	1127.14	3707.19	1847.02	3802.9	3141.99	4586.07	3893.88	2999.55	5477.29	5133.17	4281.19	6233.66	5772.92	-0.904284	0.000675112	0.00341895	ADGRF5
101123377	189.916	106.203	169.926	115.881	203.892	96.3516	297.482	353.361	234.541	322.243	266.63	265.7	246.081	292.065	186.15	-0.902545	2.22e-05	0.0001895	PAPSS1
101110098	89.755	89.2108	77.0169	52.8582	114.485	49.4548	85.3801	131.439	136.265	152.17	133.77	142.076	153.414	206.099	182.724	-0.901596	0.000137083	0.000891039	C20H6orf132
114118429	357.719	85.8123	113.692	168.74	210.434	20.4641	263.33	142.868	491.38	270.326	286.65	569.225	216.222	246.877	188.434	-0.901254	0.0361248	0.0918575	LOC114118429
101118975	127.478	50.128	70.9045	60.9902	62.1489	59.6868	115.937	77.1488	104.883	104.729	186.55	153.146	82.3702	193.975	185.008	-0.901215	0.00142898	0.00639572	SMOX
101119992	962.59	1196.27	1432.76	437.097	2931.9	138.132	2310.66	2561.15	2576.65	1301.5	2214.03	2776.01	2779.99	1731.45	1628.52	-0.900896	0.0305411	0.0802694	LOC101119992
101102219	433.166	354.294	287.285	474.707	481.927	232.779	460.154	786.727	607.824	717.886	663.39	959.471	649.695	1020.57	472.797	-0.900754	7.93e-05	0.000564538	LTBP1
101115909	290.078	349.197	286.063	364.925	342.364	323.162	806.168	1117.23	669.763	499.477	428.61	710.378	468.48	351.58	423.69	-0.900186	0.000231908	0.00139579	HEATR5A
101103720	24.7152	46.7295	9.77993	19.3136	22.897	8.52669	17.076	29.5261	40.4666	55.4974	38.22	70.1152	15.4444	81.5577	22.8405	-0.900181	0.0443215	0.108326	PCDHB15
101117035	166.502	241.294	242.053	132.146	146.105	170.534	331.634	534.327	330.339	291.809	325.78	433.607	320.214	281.044	224.978	-0.899563	3.41e-05	0.000274917	ZNF148
101117403	98.8606	171.625	74.572	129.096	82.8653	127.048	211.203	332.407	134.613	195.136	161.07	283.228	170.918	243.571	188.434	-0.899528	0.000261782	0.0015422	B3GNT2
101122252	76.747	75.6168	88.0194	28.4621	26.168	20.4641	105.152	211.445	139.568	43.8609	80.08	46.1284	117.377	49.5959	86.7937	-0.899445	0.0289461	0.0766849	CERS6
101108884	1170.72	339.001	1113.69	561.11	757.781	205.493	1363.39	982.933	1662.43	1552.14	1061.97	1503.79	1270.56	1053.64	1144.31	-0.899318	0.0038486	0.0147256	CAMK2G
101119021	97.5598	82.4138	33.0073	93.5184	63.2393	45.1915	152.785	148.583	181.687	161.122	114.66	109.786	87.5183	93.6812	108.492	-0.898604	0.000708987	0.00356069	PLEKHM3
101104407	23.4144	252.339	7.33495	3.04951	42.523	17.0534	27.8609	87.6258	233.715	62.6584	93.73	64.5798	218.281	88.1705	92.5038	-0.897724	0.173005	0.305029	LOC101104407
101122104	460.482	382.332	762.834	275.473	477.566	1090.56	498.8	1731.56	597.088	2303.14	500.5	418.846	706.324	914.769	1967.7	-0.897379	0.0289283	0.07666	DNAJB1
101105771	148.291	148.685	134.474	151.459	143.924	130.458	139.304	153.345	133.787	232.731	312.13	227.874	321.244	232.55	644.101	-0.897209	0.0038966	0.0148761	LOC101105771
101110448	571.05	831.785	600.243	812.187	440.494	473.231	907.725	3009.76	871.27	805.608	1121.12	1105.24	882.39	634.828	1079.21	-0.897008	0.00349346	0.0135765	CPEB4
101114672	76.747	33.9851	62.347	65.0563	45.794	22.1694	62.0129	106.675	116.445	96.6729	43.68	105.173	102.963	100.294	115.344	-0.896696	0.00229646	0.00951622	DISC1
101104064	33.8207	14.4437	44.0097	80.3038	52.336	17.906	72.7978	106.675	54.506	85.9315	102.83	53.509	50.4517	88.1705	60.5272	-0.89661	0.00961071	0.0313935	LOC101104064
101114001	201.624	483.438	224.938	213.466	231.15	416.955	451.166	901.974	468.256	537.967	485.94	608.895	592.036	424.321	484.218	-0.89633	0.000260045	0.00153284	AFTPH
101121469	232.843	394.227	250.611	153.492	170.092	308.666	431.394	889.592	454.217	394.748	389.48	479.736	446.858	315.21	416.838	-0.895802	0.000474214	0.00252857	RLF
101117980	187.315	307.565	79.4619	43.7097	93.7686	85.2669	204.912	231.446	207.288	295.389	221.13	246.326	391.258	315.21	113.06	-0.895489	0.0134869	0.0414359	ME2
101116878	1155.11	2618.55	583.128	976.86	737.065	1527.98	2735.76	2815.45	2512.23	1344.47	2294.11	3412.58	2216.79	1512.12	2363.99	-0.895356	0.00287108	0.0114638	USP25
101117906	110.568	71.3687	72.127	104.7	79.5943	117.668	205.811	200.968	226.282	115.47	157.43	274.003	144.148	108.009	117.628	-0.895211	0.000336352	0.00190405	TAF9B
101115216	4226.29	4458.84	8422.96	8205.22	7780.61	7719.21	10198.9	15475.5	8445.13	12616.7	11538.8	13852.4	11469	11991.2	18259.8	-0.895008	2.81e-05	0.000232268	CALM1
101111967	535.929	1216.67	371.637	498.087	381.616	594.31	1000.3	1211.52	1223.91	915.707	1243.06	1074.79	1369.4	956.65	1049.52	-0.894943	0.000213131	0.00130105	AFF1
101122003	27.3167	11.8948	26.8948	34.5611	27.2583	11.9374	30.5571	86.6733	29.7305	36.6999	28.21	71.0378	35.0073	34.1661	34.2607	-0.892834	0.0134515	0.0413517	CYSLTR1
100049062	5.20319	0.849627	42.7872	6.09902	3.271	2.55801	41.3419	229.541	18.9945	17.0073	21.84	15.6837	21.6222	15.4298	1.14202	-0.892793	0.194756	0.33267	LYZ
101104103	686.821	492.784	684.595	536.714	573.515	438.272	926.599	1455.35	765.562	1260.33	859.04	1270.38	1091.4	1322.56	545.887	-0.892476	4.12e-05	0.00032322	ADGRL2
101110864	19.512	18.6918	17.1149	20.3301	29.439	21.3167	52.1268	25.7163	51.2026	63.5535	42.77	30.4448	30.8888	23.1448	30.8346	-0.892427	0.00314597	0.0123828	CD37
101118436	40.3247	88.3612	56.2346	46.7592	45.794	63.0975	113.241	173.347	96.6243	81.4559	161.98	70.1152	98.8442	50.698	105.066	-0.891869	0.00191277	0.00817839	FAM234B
101114886	258.859	567.551	229.828	200.251	184.266	373.469	499.698	867.686	412.098	482.469	590.59	575.683	646.606	476.121	504.774	-0.891461	0.000521932	0.00274458	AHCTF1
101114568	78.0478	71.3687	46.4547	52.8582	92.6783	114.258	193.229	182.871	143.698	121.736	158.34	91.3343	133.852	93.6812	151.889	-0.891296	0.000299504	0.00172877	TTC9C
101106923	209.428	426.513	342.298	258.192	312.925	197.819	504.192	949.597	525.24	439.504	389.48	752.816	610.569	403.38	286.648	-0.891211	0.000801961	0.00395045	FOXN2
101114918	2422.08	3269.36	2215.15	3213.17	3271	1753.09	4391.23	8111.1	3611.44	2844.69	5638.36	6654.48	4893.82	3358.19	5385.78	-0.890388	0.000230398	0.00138833	MBNL1
101109536	143.088	169.925	90.4643	142.311	101.401	125.342	230.976	197.158	273.356	219.304	283.01	202.965	231.666	242.469	270.659	-0.889269	2.49e-07	3.77e-06	GALNT10
101109284	11.7072	1.69925	25.6723	33.5446	3.271	4.26334	34.152	20.954	24.7755	48.3365	17.29	22.1416	13.3852	17.6341	21.6984	-0.88923	0.096313	0.196282	TMEM106A
101119016	561.944	714.536	372.86	584.49	629.122	1284.12	1821.74	1612.51	1069.47	856.629	1086.54	1446.59	1176.86	1145.11	1309.9	-0.888701	0.000338694	0.00191468	GKAP1
101111475	662.106	1683.96	592.908	1654.87	778.497	1797.43	989.511	5166.11	1156.19	3270.77	1791.79	1517.62	2163.25	2009.19	1848.93	-0.888404	0.0140435	0.0427944	KLF6
100302315	296.582	420.565	250.611	403.552	414.326	642.912	748.649	773.393	635.077	808.293	690.69	959.471	576.591	757.164	802.842	-0.888091	8.62e-06	8.29e-05	ARL6IP1
101115069	24.7152	17.8422	15.8924	1.0165	9.81299	17.906	560.813	52.385	9.91018	25.9585	23.66	21.2191	37.0666	11.0213	38.8288	-0.887926	0.0618376	0.140061	CLGN
101118099	169.104	82.4138	81.9069	42.6932	122.117	57.9815	369.381	124.772	141.22	153.961	132.86	131.005	84.4294	223.733	178.156	-0.887843	0.0089351	0.0295148	MEST
497273	65.0399	50.9776	100.244	104.7	93.7686	43.4861	148.292	235.256	75.9781	214.829	108.29	102.405	159.592	191.771	33.1187	-0.887751	0.0135031	0.0414438	ANGPT2
114113947	2323.22	2269.35	1735.94	3016.98	2478.33	2749.86	3430.48	2610.68	5110.35	5009.09	5432.7	4143.25	4578.75	4982.74	5153.95	-0.887733	1.68e-06	2e-05	RNPEPL1
443174	179.51	263.384	77.0169	115.881	95.9492	101.468	90.7725	182.871	289.873	209.458	292.11	177.133	279.029	398.972	395.14	-0.887538	0.00745294	0.0254402	BMP6
101116572	257.558	401.024	216.381	167.723	203.892	254.095	499.698	744.819	313.822	415.335	441.35	343.195	599.243	449.67	360.879	-0.887335	0.000177849	0.00111404	MAN2A1
101122106	265.363	117.249	139.364	169.756	138.472	134.722	195.925	158.107	280.788	327.614	384.02	296.144	311.977	395.665	320.908	-0.886811	0.000229675	0.00138581	IBA57
101119898	3.90239	3.39851	2.44498	41.6767	6.54199	3.41068	24.2659	16.1917	21.4721	31.3292	13.65	26.7545	13.3852	18.7362	4.56809	-0.886783	0.141345	0.262119	ARHGAP9
101118053	42.9263	102.805	56.2346	44.7262	35.981	75.8875	72.7978	136.201	80.1073	107.414	97.37	99.6374	200.777	102.498	103.924	-0.886712	0.00186868	0.00802493	LOC101118053
101119185	33.8207	51.8272	23.2273	44.7262	75.2329	27.2854	62.0129	209.54	45.4217	59.973	58.24	67.3475	74.1332	81.5577	52.533	-0.885608	0.0153643	0.0460548	TNFAIP6
101123513	59.8367	72.2183	88.0194	84.3698	76.3233	51.1601	150.988	181.919	122.226	119.051	181.09	125.469	101.933	125.643	85.6517	-0.885526	4.36e-05	0.000340108	SFXN3
101102710	370.727	835.183	201.711	168.74	1094.69	158.596	909.523	824.825	1148.76	772.488	812.63	884.743	1101.7	806.76	579.005	-0.885206	0.0194272	0.0554994	CLIP4
101119610	54196.4	18301	12776.3	10998.6	31470.3	13658.9	48602	35422.7	37267.2	33481.1	38543.1	41827.4	37161.3	60256.8	59123.6	-0.884958	0.00523389	0.0190547	MYOZ1
100302304	284.875	525.919	178.484	132.146	179.905	766.549	461.951	930.548	582.223	856.629	659.75	524.019	551.88	560.985	602.988	-0.884046	0.00897887	0.0296309	ARF4
101112169	636.09	363.64	341.075	321.215	335.822	311.224	437.685	994.362	666.46	906.756	469.56	719.603	1223.2	500.368	468.229	-0.883701	0.000996893	0.0047349	ARRDC4
101117396	243.249	404.422	168.704	242.944	138.472	304.403	340.622	540.042	439.351	581.828	411.32	342.273	533.347	498.163	478.507	-0.883696	0.000124219	0.000820649	KLF7
101105140	14.3088	0.849627	1.22249	10.165	11.9937	2.55801	6.29117	6.66718	9.08433	10.7414	7.28	6.45798	25.7407	25.349	14.8463	-0.883432	0.144393	0.266523	ZNF185
101103403	506.01	737.476	326.405	607.869	284.577	582.373	887.953	1127.71	953.855	782.334	906.36	1036.04	1210.84	847.539	677.219	-0.883133	5.21e-05	0.000394207	PCNX1
101109843	7.80478	44.1806	1.22249	3.04951	2.18066	19.6114	15.2785	23.8114	9.91018	33.1194	24.57	17.5288	55.5999	8.81705	30.8346	-0.883064	0.158638	0.28593	LOC101109843
105604242	333.004	312.663	327.628	235.829	321.648	290.76	346.014	420.032	504.593	603.311	637.91	465.897	540.554	715.283	805.126	-0.882877	5.77e-06	5.82e-05	MARVELD1
101120008	15.6096	97.7071	15.8924	16.2641	11.9937	57.9815	44.0382	53.3374	45.4217	86.8266	96.46	44.2833	80.3109	49.5959	101.64	-0.882771	0.0462722	0.11197	CHTF8
101117790	106.665	233.647	141.809	50.8252	188.628	60.5395	122.228	331.454	155.26	126.212	332.15	120.856	341.836	228.141	406.56	-0.882727	0.0193618	0.0553511	NOCT
101116161	29.9183	5.94739	7.33495	28.4621	13.084	11.0847	31.4558	41.908	31.3822	43.8609	30.94	13.8385	23.6814	27.5533	17.1303	-0.881794	0.0289292	0.07666	SMYD3
101103373	98.8606	31.4362	110.024	64.0398	73.0523	70.7715	159.077	160.965	77.6298	79.6656	125.58	195.584	100.903	224.835	109.634	-0.881125	0.00382671	0.0146582	S1PR3
101106971	581.456	565.851	579.461	1178.13	538.624	681.282	908.624	1083.89	1100.03	1298.82	1531.53	1241.78	1341.6	1247.61	1642.23	-0.880742	1.45e-05	0.000129794	BTBD6
101118287	978.2	610.882	594.131	656.662	997.654	860.343	1098.26	1401.06	1567.46	1191.4	1829.1	1282.37	1118.18	1120.87	2363.99	-0.88057	4.02e-05	0.000317007	HEXIM1
114115623	42.9263	127.444	116.137	9.14854	25.0776	109.994	212.102	59.0522	53.6801	43.8609	51.87	239.868	296.533	66.1279	167.877	-0.88026	0.100807	0.203134	LOC114115623
101105779	1981.11	2452.02	1918.09	1039.88	1971.32	918.324	1919.7	3193.58	2942.5	1659.55	4281.55	2535.22	4700.25	3009.92	4142.12	-0.880226	0.00130304	0.00592623	PPTC7
101108149	158.697	120.647	110.024	143.327	160.279	127.9	185.14	385.744	203.985	265.851	202.02	309.983	228.577	262.307	220.41	-0.879826	6.68e-06	6.61e-05	FAM107B
101118632	857.225	944.785	1171.15	1116.12	731.613	1364.27	1388.55	1503.93	1479.92	3757.71	1653.47	1584.05	2301.22	2196.55	1207.12	-0.879683	0.00044184	0.00238251	MYADM
101112091	146.99	289.723	113.692	181.954	184.266	167.123	233.672	422.89	288.221	269.431	503.23	438.22	268.733	296.473	275.227	-0.879465	0.000228157	0.00137765	PCSK6
101112312	78.0478	36.534	63.5695	49.8087	117.756	30.6961	114.14	91.4356	128.007	207.668	73.71	95.9471	67.9554	174.137	81.0836	-0.879144	0.00833063	0.0278491	STAP2
100147792	196.42	138.489	139.364	78.2708	124.298	121.932	255.242	274.307	257.665	221.99	209.3	285.996	207.985	303.086	181.582	-0.878791	1.05e-05	9.81e-05	RAB28
101103801	199.022	155.482	123.472	165.69	176.634	83.5616	329.837	216.207	379.89	264.06	218.4	275.848	351.103	189.567	262.665	-0.878656	7.73e-05	0.000552681	ACSS3
101121659	81.9502	24.6392	130.807	85.3863	78.5039	11.0847	169.861	132.391	143.698	119.946	61.88	111.631	207.985	128.949	55.9591	-0.878345	0.034394	0.0882969	TTC39B
114111207	117.072	277.828	100.244	73.1883	115.575	265.18	233.672	454.321	219.676	230.941	324.87	319.209	371.695	300.882	167.877	-0.878088	0.00475149	0.0175754	LOC114111207
101109455	9.10558	7.64664	18.3374	6.09902	16.355	7.67402	23.3672	12.3819	17.3428	32.2243	8.19	32.2899	8.23702	23.1448	20.5564	-0.878065	0.0404306	0.100665	CRISPLD1
101120630	269.265	305.016	328.85	281.572	245.325	335.952	477.23	619.095	376.587	518.274	492.31	474.2	664.11	693.241	558.449	-0.877984	6.23e-08	1.12e-06	KALRN
101120568	79.3486	96.0078	62.347	48.7922	70.8716	99.7623	133.013	195.253	201.507	93.9876	133.77	131.927	159.592	139.971	73.0894	-0.877817	0.000472834	0.00252265	SLC35B4
101116530	331.703	1073.93	183.374	624.133	153.737	1024.91	1260.03	1065.8	1364.3	746.53	866.32	1163.36	1086.26	835.416	967.293	-0.877731	0.0161033	0.0478033	AGO4
101120487	530.725	429.911	544.009	391.354	443.765	269.443	896.042	661.956	899.349	988.212	682.5	966.852	738.243	740.632	606.414	-0.877488	1.77e-06	2.08e-05	FKBP9
101118962	686.821	1167.39	932.761	684.107	849.369	983.127	1260.93	2559.24	1459.27	1204.83	1749.02	1902.34	1792.58	1047.02	1644.51	-0.877483	2.85e-05	0.000235117	YTHDF3
100127211	1144.7	1144.45	471.882	530.615	511.366	1195.44	1402.03	1569.64	1413.03	1569.14	1475.11	1188.27	1676.23	1851.58	1631.95	-0.877232	0.000204022	0.00125713	CAPN2
101109488	87.1534	204.76	110.024	125.03	127.569	170.534	221.09	263.83	198.204	236.312	198.38	239.868	366.547	321.822	237.541	-0.877186	5.43e-05	0.000407683	ABHD17C
101116100	44.2271	163.128	18.3374	5.08252	9.81299	57.9815	98.8612	133.344	105.709	66.2388	121.03	85.7988	96.785	80.4556	37.6867	-0.877085	0.0918558	0.189409	TMEM170B
101121397	81.9502	26.3384	45.2322	63.0233	69.7813	39.2228	60.2154	111.437	117.27	82.351	53.69	109.786	89.5776	152.094	116.486	-0.877015	0.00264208	0.0106857	LRRC3B
101118671	45292.5	84680.6	26947.4	25245.9	15857.8	21790	66439.2	90143.1	67463.6	47605.1	69531.3	68602.2	83572.8	44131.5	67857.8	-0.876509	0.0048224	0.0178024	NEB
101109824	487.799	632.122	215.158	448.278	251.867	637.796	670.459	545.756	935.686	802.027	832.65	852.453	949.316	821.088	958.157	-0.876368	0.000317872	0.00181846	THAP11
101108091	1013.32	606.634	948.653	1063.26	1254.97	665.082	1422.7	1975.39	1445.23	1700.73	1591.59	1669.85	1680.35	2171.2	1622.81	-0.876257	1.04e-06	1.31e-05	CNN3
101122937	309.59	209.008	389.975	264.291	306.383	185.029	332.533	444.796	390.626	1045.5	343.07	397.627	608.51	575.313	439.679	-0.876233	0.00109403	0.00511826	FMNL3
101114660	50.7311	21.2407	39.1197	14.2311	11.9937	27.2854	35.9495	41.908	43.77	102.044	26.39	32.2899	46.3332	58.413	62.8112	-0.876216	0.0181022	0.0523613	ZBTB7C
101104719	2691.35	8438.49	2301.95	3324.98	2752	4911.37	3847.5	20234.9	4704.03	5604.34	7035.21	5942.26	6639.04	4883.54	8323.06	-0.875612	0.0165514	0.0488163	DDX3X
101116381	335.606	581.145	301.955	226.68	204.982	340.215	598.56	809.586	586.352	493.211	534.17	805.402	627.043	506.98	521.904	-0.875584	0.000120661	0.000802868	LOC101116381
101112333	711.536	371.287	751.832	323.248	814.478	189.292	605.749	448.606	1788.79	938.085	898.17	1119.08	871.065	952.242	1073.5	-0.875581	0.00777389	0.026313	PHOSPHO1
101117165	2641.92	5115.6	1995.11	4911.75	923.512	3735.54	4919.69	7343.42	6331.78	4584.8	5336.24	6621.27	6547.4	6546.66	4943.82	-0.87528	0.0026464	0.0107011	ZNF106
101108820	200.323	184.369	113.692	109.782	171.182	134.722	319.052	352.408	237.844	343.726	197.47	302.602	288.296	295.371	175.871	-0.874833	3.53e-05	0.000283933	MGAT4A
101107863	20.8128	16.1429	7.33495	27.4456	18.5357	17.906	27.8609	39.0506	34.6856	45.6511	18.2	35.9802	30.8888	42.9831	22.8405	-0.874357	0.00527531	0.019175	KIAA0825
443498	11.7072	83.2634	11.0024	25.4126	29.439	29.8434	26.0634	113.342	45.4217	47.4413	31.85	78.4183	67.9554	56.2087	62.8112	-0.874206	0.0399413	0.0998096	EDN1
101117371	20.8128	5.94739	11.0024	14.2311	25.0776	5.96868	20.671	42.8604	31.3822	38.4901	20.02	15.6837	18.5333	6.61279	30.8346	-0.873992	0.0469418	0.113218	DEF6
101116785	1191.53	1095.17	1940.09	1232	1620.23	763.139	1453.26	2843.08	1628.57	3618.07	2364.18	1954	2393.88	3205	2091.04	-0.873769	0.00032174	0.0018354	TAGLN2
100147795	3.90239	0.849627	22.0048	3.04951	9.81299	0.852669	17.076	10.477	12.3877	23.2731	4.55	22.1416	4.11851	1.10213	13.7043	-0.873587	0.216323	0.358753	RHOH
100913162	107.966	79.8649	161.369	90.4689	121.027	68.2135	143.798	113.342	147.001	315.082	185.64	158.682	215.192	264.512	180.44	-0.873533	0.000793841	0.0039189	TCF7L1
101107828	573.652	1037.39	573.348	365.941	475.385	497.106	705.509	1309.62	2015.07	864.685	1224.86	1059.11	975.057	777.003	748.025	-0.872968	0.00127559	0.00582004	ALDH5A1
101103536	1201.94	2093.48	569.681	979.91	782.859	1390.7	2510.18	1471.54	2163.72	1822.46	2589.86	2145.89	2046.9	1583.76	2953.27	-0.87294	0.000700781	0.0035255	NR1D2
101108195	19.512	20.391	26.8948	19.3136	20.7163	6.82135	24.2659	18.0966	30.5564	41.1755	28.21	62.7346	12.3555	48.4938	44.5389	-0.872811	0.0230846	0.0636592	LYPD1
105613553	386.337	828.386	242.053	387.288	391.429	613.069	874.472	1054.37	980.282	665.074	838.11	1144.91	961.672	600.662	712.622	-0.872763	0.000449334	0.00241531	CERT1
101121692	511.213	507.227	304.4	515.368	575.695	541.445	603.952	493.371	1011.66	1281.81	1366.82	1012.98	798.991	840.926	706.912	-0.872545	0.000216236	0.0013169	GAA
101122548	139.185	73.9175	64.792	80.3038	87.2266	62.2448	113.241	103.818	175.08	245.263	121.03	146.688	153.414	211.609	118.77	-0.872213	0.000573153	0.00297288	GALNT18
114108673	148.291	195.414	41.5647	50.8252	44.7036	190.145	137.507	203.825	232.063	220.199	239.33	212.191	188.422	170.83	242.109	-0.872167	0.0104804	0.0337677	GLOD4
101117563	2.60159	13.594	8.55744	26.4291	8.72266	10.232	24.2659	31.431	31.3822	24.1682	3.64	15.6837	43.2443	15.4298	4.56809	-0.872118	0.104031	0.207932	TENM1
101115980	1.3008	0.849627	3.66747	1.0165	3.271	0.852669	9.88612	2.85736	2.47755	3.58048	0.91	2.7677	2.05925	2.20426	2.28405	-0.871803	0.276241	0.426838	KCNT2
101110461	52.0319	28.0377	59.9021	91.4854	45.794	38.3701	95.2662	100.008	87.5399	91.3022	107.38	119.011	52.511	96.9876	113.06	-0.87163	0.000859439	0.00417953	FEZ1
101121192	14.3088	8.49627	2.44498	1.0165	3.271	6.82135	3.59495	22.8589	16.517	13.4268	10.92	4.61284	11.3259	6.61279	9.13618	-0.871437	0.12508	0.239494	LOC101121192
101102449	256.257	241.294	202.934	179.921	198.44	199.525	385.559	801.966	276.659	285.543	356.72	372.718	352.132	219.324	456.809	-0.87139	0.000549689	0.00287145	ZNF654
101107761	3.90239	5.09776	1.22249	10.165	18.5357	5.11601	26.9621	7.61963	4.95509	23.2731	6.37	12.916	13.3852	15.4298	10.2782	-0.871381	0.109341	0.215869	LOC101107761
101115995	1679.33	578.596	1563.57	1227.94	1161.2	463.852	1953.86	2017.3	1639.31	1944.2	2177.63	2059.17	2499.93	2081.93	1931.16	-0.87128	0.000549113	0.00286917	NUDT3
101105352	75.4462	96.0078	64.792	101.65	87.2266	95.4989	122.228	121.914	147.827	127.107	141.96	159.604	206.955	185.158	222.694	-0.871069	1.3e-05	0.000118577	APLP1
106991730	364.223	155.482	283.618	96.5679	278.035	129.606	190.532	103.818	417.053	548.708	369.46	284.151	513.784	751.654	404.276	-0.871002	0.0203676	0.0575543	KIF26A
101111125	577.554	666.107	476.772	403.552	472.114	689.809	985.017	1277.24	874.573	951.512	926.38	1080.33	978.146	764.879	1178.57	-0.870356	1.5e-07	2.4e-06	GPBP1
101109754	440.97	564.152	322.738	302.918	476.475	721.358	921.206	1124.85	1114.07	834.251	770.77	1265.76	527.169	616.091	583.574	-0.869949	0.000523627	0.00275209	DDR2
101116258	296.582	429.062	155.256	139.261	191.898	468.968	509.584	582.902	513.678	450.245	530.53	471.432	550.851	469.508	536.751	-0.869902	0.000671323	0.00340144	MAPKAPK5
101119477	110.568	224.301	134.474	160.608	185.357	205.493	285.799	346.693	218.85	319.558	356.72	328.434	314.036	288.758	350.601	-0.869891	1.93e-06	2.25e-05	PARP16
101104853	28278	1230.26	24179.7	15663.3	25311	730.737	33406.1	26563	23371.5	25614.7	24504.5	39897.4	16982.7	39479.5	31632.9	-0.869653	0.0968605	0.197153	SLN
101112608	5.20319	1.69925	9.77993	11.1815	7.63233	10.232	20.671	15.2393	23.1238	10.7414	13.65	5.53541	17.5037	1.10213	17.1303	-0.86932	0.100496	0.202668	RAB3B
443265	749.259	307.565	352.077	309.017	454.669	312.929	437.685	447.653	695.364	1239.74	660.66	689.158	750.598	1162.75	718.332	-0.868577	0.00172889	0.00752672	TIE1
101103734	390.239	531.866	216.381	309.017	315.106	511.601	693.826	1103.89	523.588	707.144	546	798.022	645.576	681.117	535.609	-0.868541	0.000148593	0.000956482	RNF19A
443512	8247.06	2698.41	4237.15	1058.18	6251.97	529.507	9242.62	3564.08	8137.91	7877.05	8645.91	8413.82	5809.16	6531.23	4814.77	-0.868325	0.040808	0.101377	COL1A2
101114565	6252.93	1808.01	4099.01	2591.07	4650.27	2473.59	6939.16	8015.85	6512.64	6571.97	5340.79	11052.4	7323.74	3555.48	4566.95	-0.868014	0.00239356	0.00984715	KLHL31
101122321	456.58	365.34	398.532	262.258	497.192	280.528	598.56	484.799	868.793	771.593	722.54	644.875	600.273	828.803	661.231	-0.867955	3.63e-06	3.91e-05	GOLIM4
101107456	14.3088	16.9925	29.3398	24.3961	11.9937	3.41068	30.5571	12.3819	23.9496	51.0218	37.31	17.5288	19.5629	33.0639	47.9649	-0.867927	0.0405768	0.100944	ETNK2
[truncated: 11,620 more rows]

## Sheet: Venn-191
gene_id	gene_name
442997	CXCL10
443019	QPCT
443128	HMMR
443325	IGF2
443437	CD3E
443444	PGR
443499	ITGA4
443533	NOS1
494433	ITGB2
494440	SLC4A4
780499	XDH
780509	MB
780511	NTN4
100034665	NOX4
100125622	GNLY
100169939	BHLHE40
100302083	CDKN1A
100302744	CIB2
100885762	GADD45G
100913153	ARHGAP36
101102122	LOC101102122
101102194	LOC101102194
101102235	ADAMTS19
101102448	C24H16orf54
101102541	LOC101102541
101102561	CD74
101102701	CEMIP2
101102702	MID1IP1
101102917	PTPRC
101102938	TMEM40
101103272	ASB14
101103412	LOC101103412
101103475	SNX24
101103538	IL2RG
101103714	LOC101103714
101103826	PNMT
101104011	DOCK2
101104240	TMOD2
101104691	PLD4
101105114	LOC101105114
101105168	DIAPH3
101105278	FYB1
101105363	PDE8A
101106056	HOXD1
101106057	CLIC2
101106094	NCF2
101106106	PGM2L1
101106322	CNTNAP2
101106344	LOC101106344
101106412	ASL
101106525	RGS14
101106528	LOC101106528
101106659	MAOB
101106733	LOC101106733
101106806	LOC101106806
101106877	CHRDL2
101107410	SUSD3
101107435	IKZF1
101107591	ZNF385A
101107592	RAC2
101107641	LOC101107641
101108414	LOC101108414
101108465	MRPL41
101108549	STRADB
101108652	TMEM59L
101108705	LOC101108705
101108706	TENT5C
101108762	TOP2A
101108763	SLC47A1
101108788	CLCF1
101108832	NDNF
101108913	CRLF1
101109746	LOC101109746
101109747	LOC101109747
101109855	LRRC20
101109907	LOC101109907
101109919	LOC101109919
101110105	CRTAC1
101110257	SPTLC3
101110318	CREG2
101110464	CTSW
101110554	RGS5
101110903	PRF1
101111069	LOC101111069
101111105	PM20D2
101111126	IL7R
101111231	HYPK
101111328	PHGDH
101111554	ACTC1
101111619	SLC38A4
101111639	CNR1
101111723	MYH8
101111911	LOC101111911
101111912	LOC101111912
101112082	APOC2
101112325	PPDPFL
101112423	GGT5
101112429	PFDN6
101112579	LCP1
101113147	CYFIP2
101113211	LOC101113211
101113252	LOC101113252
101113346	LOC101113346
101113467	LOC101113467
101113499	NOX5
101113502	LOC101113502
101113622	SCN4B
101113667	CHST11
101113690	FCMR
101113779	PPP1R3D
101114087	KCNE5
101114226	LOC101114226
101114654	PELI3
101114662	EPHB1
101114872	CHAC1
101114907	CHGA
101115038	UNC93A
101115053	UBE2C
101115765	GYG2
101115830	CLMN
101115927	LOC101115927
101115999	CSRP3
101116099	LOC101116099
101116277	SSC4D
101116316	CPEB2
101116322	DACT2
101116336	LOC101116336
101116511	ALDH2
101116543	MXRA5
101116564	ADAM22
101116808	RCAN3
101116863	LOC101116863
101116896	LOC101116896
101117223	RNF128
101117496	ASB4
101117505	LOC101117505
101117706	LOC101117706
101118082	INHA
101118228	XCR1
101118423	MYOM3
101119342	OVAR-DRB1
101119408	TRAF5
101119593	NT5C1A
101120236	LOC101120236
101120304	SASH3
101120342	TMEM256
101120371	CADM2
101120382	PSAT1
101120580	LOC101120580
101120669	PCK2
101120875	LOC101120875
101121089	BPGM
101121216	LOC101121216
101121292	PTPRJ
101121551	DNAJA4
101121802	CMBL
101122067	CCDC80
101122127	LOC101122127
101122317	CD6
101122597	LOC101122597
101122784	RASAL3
101122940	LOC101122940
101123168	ARHGAP30
101123261	UFSP1
101123288	LOC101123288
101123290	LOC101123290
101123303	CCDC112
101123308	SLA
101123365	RERGL
101123474	EVI2B
101123561	FBXL22
101123594	SEMA4A
105604615	PRSS33
105604728	LOC105604728
105608408	CHAD
105610024	TNNT2
105610869	LINGO1
106990117	LOC106990117
114108723	LOC114108723
114109030	LOC114109030
114110612	SPN
114110633	LOC114110633
114110662	LOC114110662
114112057	LOC114112057
114113123	LOC114113123
114114491	LOC114114491
114114576	LOC114114576
114114577	GIMAP6
114116130	RAET1E
114117223	LOC114117223
121815980	LOC121815980

## Sheet: GO_191
Category	GOID	Description	GeneRatio	BgRatio	pvalue	geneID	geneName	Count
BP	GO:0030029	actin filament-based process	4/35	13/3700	4.51966e-06	101109747/101119342/101109746/101116099	LOC101109747/OVAR-DRB1/LOC101109746/LOC101116099	4
BP	GO:0030036	actin cytoskeleton organization	4/35	13/3700	4.51966e-06	101109747/101119342/101109746/101116099	LOC101109747/OVAR-DRB1/LOC101109746/LOC101116099	4
CC	GO:0044459	plasma membrane part	3/35	30/3700	0.00264357	101120580/101111723/101113252	LOC101120580/MYH8/LOC101113252	3
CC	GO:0016459	myosin complex	4/35	120/3700	0.0253583	101109747/101119342/101109746/101116099	LOC101109747/OVAR-DRB1/LOC101109746/LOC101116099	4
CC	GO:0098796	membrane protein complex	2/95	27/9400	0.0301122	101102917/101121292	PTPRC/PTPRJ	2
CC	GO:0005840	ribosome	2/95	29/9400	0.0343815	101112429/101121551	PFDN6/DNAJA4	2
CC	GO:1990904	ribonucleoprotein complex	8/35	417/3700	0.037002	121815980/101102541/101103412/101113502/101116863/101122127/101106344/114117223	LOC121815980/LOC101102541/LOC101103412/LOC101113502/LOC101116863/LOC101122127/LOC101106344/LOC114117223	8
CC	GO:0044421	extracellular region part	3/95	78/9400	0.0441717	101120580/101111723/101113252	LOC101120580/MYH8/LOC101113252	3
MF	GO:0051082	unfolded protein binding	2/61	33/5760	0.047217	101104240/101105168	TMOD2/DIAPH3	2
MF	GO:0003774	motor activity	2/61	33/5760	0.047217	101104240/101105168	TMOD2/DIAPH3	2
Category	GOID	Description	GeneRatio	BgRatio	pvalue	geneID	geneName	Count
BP	GO:0019882	antigen processing and presentation	5/61	17/5760	6.33018e-07	101109747/101119342/101109746/101102561/101116099	LOC101109747/OVAR-DRB1/LOC101109746/CD74/LOC101116099	5
BP	GO:0006955	immune response	10/61	143/5760	1.98376e-06	101109747/101119342/101107641/101102917/101109746/101102561/442997/114110633/101116099/106990117	LOC101109747/OVAR-DRB1/LOC101107641/PTPRC/LOC101109746/CD74/CXCL10/LOC114110633/LOC101116099/LOC106990117	10
BP	GO:0002376	immune system process	10/61	145/5760	2.25252e-06	101109747/101119342/101107641/101102917/101109746/101102561/442997/114110633/101116099/106990117	LOC101109747/OVAR-DRB1/LOC101107641/PTPRC/LOC101109746/CD74/CXCL10/LOC114110633/LOC101116099/LOC106990117	10
BP	GO:0030029	actin filament-based process	4/35	13/3700	4.51966e-06	101109747/101119342/101109746/101116099	LOC101109747/OVAR-DRB1/LOC101109746/LOC101116099	4
BP	GO:0030036	actin cytoskeleton organization	4/35	13/3700	4.51966e-06	101109747/101119342/101109746/101116099	LOC101109747/OVAR-DRB1/LOC101109746/LOC101116099	4
CC	GO:0042611	MHC protein complex	4/35	46/3700	0.00082632	101109747/101119342/101109746/101116099	LOC101109747/OVAR-DRB1/LOC101109746/LOC101116099	4
CC	GO:0042613	MHC class II protein complex	4/35	50/3700	0.00113528	101120580/101111723/101113252/105610024	LOC101120580/MYH8/LOC101113252/TNNT2	4
CC	GO:0098797	plasma membrane protein complex	4/35	51/3700	0.00122366	101109747/101119342/101109746/101116099	LOC101109747/OVAR-DRB1/LOC101109746/LOC101116099	4
CC	GO:0015629	actin cytoskeleton	4/35	59/3700	0.00211213	101109747/101119342/101109746/101116099	LOC101109747/OVAR-DRB1/LOC101109746/LOC101116099	4
CC	GO:0044459	plasma membrane part	3/35	30/3700	0.00264357	101120580/101111723/101113252	LOC101120580/MYH8/LOC101113252	3
CC	GO:0005886	plasma membrane	4/35	67/3700	0.00337133	101109747/101119342/101109746/101116099	LOC101109747/OVAR-DRB1/LOC101109746/LOC101116099	4
CC	GO:0016459	myosin complex	4/35	120/3700	0.0253583	101109747/101119342/101109746/101116099	LOC101109747/OVAR-DRB1/LOC101109746/LOC101116099	4
CC	GO:0071944	cell periphery	8/35	392/3700	0.0266773	121815980/101102541/101103412/101113502/101116863/101122127/101106344/114117223	LOC121815980/LOC101102541/LOC101103412/LOC101113502/LOC101116863/LOC101122127/LOC101106344/LOC114117223	8
CC	GO:0098796	membrane protein complex	2/95	27/9400	0.0301122	101102917/101121292	PTPRC/PTPRJ	2
CC	GO:0005840	ribosome	2/95	29/9400	0.0343815	101112429/101121551	PFDN6/DNAJA4	2
CC	GO:1990904	ribonucleoprotein complex	8/35	417/3700	0.037002	121815980/101102541/101103412/101113502/101116863/101122127/101106344/114117223	LOC121815980/LOC101102541/LOC101103412/LOC101113502/LOC101116863/LOC101122127/LOC101106344/LOC114117223	8
CC	GO:0044421	extracellular region part	3/95	78/9400	0.0441717	101120580/101111723/101113252	LOC101120580/MYH8/LOC101113252	3
MF	GO:0004725	protein tyrosine phosphatase activity	3/35	85/3700	0.0451673	101122940/101112082/101102235	LOC101122940/APOC2/ADAMTS19	3
MF	GO:0051082	unfolded protein binding	2/61	33/5760	0.047217	101104240/101105168	TMOD2/DIAPH3	2
MF	GO:0003774	motor activity	2/61	33/5760	0.047217	101104240/101105168	TMOD2/DIAPH3	2

## Sheet: KEGG_191
KEGGID	Description	pvalue	geneID	geneName	keggID	Count
oas04062	Chemokine signaling pathway	0.0303195	101107592/101104011/442997/101117706/101118228	RAC2/DOCK2/CXCL10/LOC101117706/XCR1	oas:101107592/oas:101104011/oas:442997/oas:101117706/oas:101118228	5
oas00480	Glutathione metabolism	0.0322686	101108705/101112423/101114872	LOC101108705/GGT5/CHAC1	oas:101108705/oas:101112423/oas:101114872	3
oas04068	FoxO signaling pathway	0.0459274	101111126/100302083/100885762/101120669	IL7R/CDKN1A/GADD45G/PCK2	oas:101111126/oas:100302083/oas:100885762/oas:101120669	4
oas00010	Glycolysis / Gluconeogenesis	0.0468562	101116511/101121089/101120669	ALDH2/BPGM/PCK2	oas:101116511/oas:101121089/oas:101120669	3
KEGGID	Description	pvalue	geneID	geneName	keggID	Count
oas05416	Viral myocarditis	7.34078e-09	101120580/101109747/101119342/101107641/101109746/101107592/494433/101116099/106990117/101110903/101113211	LOC101120580/LOC101109747/OVAR-DRB1/LOC101107641/LOC101109746/RAC2/ITGB2/LOC101116099/LOC106990117/PRF1/LOC101113211	oas:442995/oas:101109747/oas:101119342/oas:101107641/oas:101109746/oas:101107592/oas:494433/oas:101116099/oas:106990117/oas:101110903/oas:101113211	11
oas04514	Cell adhesion molecules (CAMs)	7.79318e-09	101109747/101119342/101107641/101114226/101102917/101109746/494433/101116099/106990117/443499/114110612/101122317/101106322	LOC101109747/OVAR-DRB1/LOC101107641/LOC101114226/PTPRC/LOC101109746/ITGB2/LOC101116099/LOC106990117/ITGA4/SPN/CD6/CNTNAP2	oas:101109747/oas:101119342/oas:101107641/oas:101114226/oas:101102917/oas:101109746/oas:494433/oas:101116099/oas:106990117/oas:443499/oas:114110612/oas:101122317/oas:101106322	13
oas05330	Allograft rejection	6.74116e-07	101109747/101119342/101107641/101109746/101116099/106990117/101110903/101113211	LOC101109747/OVAR-DRB1/LOC101107641/LOC101109746/LOC101116099/LOC106990117/PRF1/LOC101113211	oas:101109747/oas:101119342/oas:101107641/oas:101109746/oas:101116099/oas:106990117/oas:101110903/oas:101113211	8
oas05140	Leishmaniasis	7.19718e-07	101109747/101119342/101109746/494433/101116099/101120236/443499/101113211/101106094	LOC101109747/OVAR-DRB1/LOC101109746/ITGB2/LOC101116099/LOC101120236/ITGA4/LOC101113211/NCF2	oas:101109747/oas:101119342/oas:101109746/oas:494433/oas:101116099/oas:101120236/oas:443499/oas:101113211/oas:101106094	9
oas05320	Autoimmune thyroid disease	3.32879e-06	101109747/101119342/101107641/101109746/101116099/106990117/101110903/101113211	LOC101109747/OVAR-DRB1/LOC101107641/LOC101109746/LOC101116099/LOC106990117/PRF1/LOC101113211	oas:101109747/oas:101119342/oas:101107641/oas:101109746/oas:101116099/oas:106990117/oas:101110903/oas:101113211	8
oas04640	Hematopoietic cell lineage	5.74237e-06	101109747/101119342/101109746/443437/101111126/101116099/443499/101113211	LOC101109747/OVAR-DRB1/LOC101109746/CD3E/IL7R/LOC101116099/ITGA4/LOC101113211	oas:101109747/oas:101119342/oas:101109746/oas:443437/oas:101111126/oas:101116099/oas:443499/oas:101113211	8
oas04940	Type I diabetes mellitus	1.15246e-05	101109747/101119342/101107641/101109746/101116099/106990117/101110903	LOC101109747/OVAR-DRB1/LOC101107641/LOC101109746/LOC101116099/LOC106990117/PRF1	oas:101109747/oas:101119342/oas:101107641/oas:101109746/oas:101116099/oas:106990117/oas:101110903	7
oas04145	Phagosome	1.38378e-05	101109747/101119342/101107641/101109746/494433/443533/101116099/106990117/101113211/101106094	LOC101109747/OVAR-DRB1/LOC101107641/LOC101109746/ITGB2/NOS1/LOC101116099/LOC106990117/LOC101113211/NCF2	oas:101109747/oas:101119342/oas:101107641/oas:101109746/oas:494433/oas:443533/oas:101116099/oas:106990117/oas:101113211/oas:101106094	10
oas05169	Epstein-Barr virus infection	1.90659e-05	101109747/101119342/101107641/101109746/443437/442997/101116099/106990117/101113211/100302083/100885762/101119408	LOC101109747/OVAR-DRB1/LOC101107641/LOC101109746/CD3E/CXCL10/LOC101116099/LOC106990117/LOC101113211/CDKN1A/GADD45G/TRAF5	oas:101109747/oas:101119342/oas:101107641/oas:101109746/oas:443437/oas:442997/oas:101116099/oas:106990117/oas:101113211/oas:100302083/oas:100885762/oas:101119408	12
oas05332	Graft-versus-host disease	2.61964e-05	101109747/101119342/101107641/101109746/101116099/106990117/101110903	LOC101109747/OVAR-DRB1/LOC101107641/LOC101109746/LOC101116099/LOC106990117/PRF1	oas:101109747/oas:101119342/oas:101107641/oas:101109746/oas:101116099/oas:106990117/oas:101110903	7
oas05340	Primary immunodeficiency	3.49364e-05	101102917/443437/101103538/101111126/101113211	PTPRC/CD3E/IL2RG/IL7R/LOC101113211	oas:101102917/oas:443437/oas:101103538/oas:101111126/oas:101113211	5
oas04672	Intestinal immune network for IgA production	4.26974e-05	101109747/101119342/101109746/101116099/443499/101113211	LOC101109747/OVAR-DRB1/LOC101109746/LOC101116099/ITGA4/LOC101113211	oas:101109747/oas:101119342/oas:101109746/oas:101116099/oas:443499/oas:101113211	6
oas05310	Asthma	0.000113286	101109747/101119342/101109746/101116099/101113211	LOC101109747/OVAR-DRB1/LOC101109746/LOC101116099/LOC101113211	oas:101109747/oas:101119342/oas:101109746/oas:101116099/oas:101113211	5
oas04612	Antigen processing and presentation	0.000178825	101109747/101119342/101107641/101109746/101102561/101116099/106990117	LOC101109747/OVAR-DRB1/LOC101107641/LOC101109746/CD74/LOC101116099/LOC106990117	oas:101109747/oas:101119342/oas:101107641/oas:101109746/oas:101102561/oas:101116099/oas:106990117	7
oas05166	Human T-cell leukemia virus 1 infection	0.000508816	101109747/101119342/101107641/101109746/494433/443437/101103538/101116099/106990117/100302083	LOC101109747/OVAR-DRB1/LOC101107641/LOC101109746/ITGB2/CD3E/IL2RG/LOC101116099/LOC106990117/CDKN1A	oas:101109747/oas:101119342/oas:101107641/oas:101109746/oas:494433/oas:443437/oas:101103538/oas:101116099/oas:106990117/oas:100302083	10
oas04658	Th1 and Th2 cell differentiation	0.000543488	101109747/101119342/101109746/443437/101103538/101116099	LOC101109747/OVAR-DRB1/LOC101109746/CD3E/IL2RG/LOC101116099	oas:101109747/oas:101119342/oas:101109746/oas:443437/oas:101103538/oas:101116099	6
oas05150	Staphylococcus aureus infection	0.000831751	101109747/101119342/101109746/494433/101116099/101113211	LOC101109747/OVAR-DRB1/LOC101109746/ITGB2/LOC101116099/LOC101113211	oas:101109747/oas:101119342/oas:101109746/oas:494433/oas:101116099/oas:101113211	6
oas05323	Rheumatoid arthritis	0.00093786	101109747/101119342/101109746/494433/101116099/101113211	LOC101109747/OVAR-DRB1/LOC101109746/ITGB2/LOC101116099/LOC101113211	oas:101109747/oas:101119342/oas:101109746/oas:494433/oas:101116099/oas:101113211	6
oas04659	Th17 cell differentiation	0.00101419	101109747/101119342/101109746/443437/101103538/101116099	LOC101109747/OVAR-DRB1/LOC101109746/CD3E/IL2RG/LOC101116099	oas:101109747/oas:101119342/oas:101109746/oas:443437/oas:101103538/oas:101116099	6
oas05321	Inflammatory bowel disease (IBD)	0.00103601	101109747/101119342/101109746/101103538/101116099	LOC101109747/OVAR-DRB1/LOC101109746/IL2RG/LOC101116099	oas:101109747/oas:101119342/oas:101109746/oas:101103538/oas:101116099	5
oas05414	Dilated cardiomyopathy (DCM)	0.00205769	101120580/105610024/101111554/443499/101113211	LOC101120580/TNNT2/ACTC1/ITGA4/LOC101113211	oas:442995/oas:105610024/oas:101111554/oas:443499/oas:101113211	5
oas00260	Glycine, serine and threonine metabolism	0.00287323	101106659/101120382/101121089/101111328	MAOB/PSAT1/BPGM/PHGDH	oas:101106659/oas:101120382/oas:101121089/oas:101111328	4
oas05152	Tuberculosis	0.00463386	101109747/101119342/101109746/101102561/494433/101116099/101113211	LOC101109747/OVAR-DRB1/LOC101109746/CD74/ITGB2/LOC101116099/LOC101113211	oas:101109747/oas:101119342/oas:101109746/oas:101102561/oas:494433/oas:101116099/oas:101113211	7
oas04670	Leukocyte transendothelial migration	0.00483182	101114226/101107592/494433/443499/101106094	LOC101114226/RAC2/ITGB2/ITGA4/NCF2	oas:101114226/oas:101107592/oas:494433/oas:443499/oas:101106094	5
oas05322	Systemic lupus erythematosus	0.00641962	101109747/101119342/101109746/101116099/101113211/101109919	LOC101109747/OVAR-DRB1/LOC101109746/LOC101116099/LOC101113211/LOC101109919	oas:101109747/oas:101119342/oas:101109746/oas:101116099/oas:101113211/oas:114113063	6
oas04650	Natural killer cell mediated cytotoxicity	0.00759207	101107592/494433/101116896/101110903/101113211/114116130	RAC2/ITGB2/LOC101116896/PRF1/LOC101113211/RAET1E	oas:101107592/oas:494433/oas:101116896/oas:101110903/oas:101113211/oas:114116130	6
oas05410	Hypertrophic cardiomyopathy (HCM)	0.00893672	101120580/105610024/101111554/443499	LOC101120580/TNNT2/ACTC1/ITGA4	oas:442995/oas:105610024/oas:101111554/oas:443499	4
oas04061	Viral protein interaction with cytokine and cytokine receptor	0.0114012	101103538/442997/101117706/101118228	IL2RG/CXCL10/LOC101117706/XCR1	oas:101103538/oas:442997/oas:101117706/oas:101118228	4
oas04060	Cytokine-cytokine receptor interaction	0.0155812	101103538/442997/101111126/114110633/101108788/101117706/101118228/101118082	IL2RG/CXCL10/IL7R/LOC114110633/CLCF1/LOC101117706/XCR1/INHA	oas:101103538/oas:442997/oas:101111126/oas:114110633/oas:101108788/oas:101117706/oas:101118228/oas:101118082	8
oas04666	Fc gamma R-mediated phagocytosis	0.0175516	101102917/101107592/101104011/101113211	PTPRC/RAC2/DOCK2/LOC101113211	oas:101102917/oas:101107592/oas:101104011/oas:101113211	4
oas00330	Arginine and proline metabolism	0.0197315	101106659/101116511/443533	MAOB/ALDH2/NOS1	oas:101106659/oas:101116511/oas:443533	3
oas00220	Arginine biosynthesis	0.020699	443533/101106412	NOS1/ASL	oas:443533/oas:101106412	2
oas00340	Histidine metabolism	0.020699	101106659/101116511	MAOB/ALDH2	oas:101106659/oas:101116511	2
oas05144	Malaria	0.0274089	101114226/494433/101116896	LOC101114226/ITGB2/LOC101116896	oas:101114226/oas:494433/oas:101116896	3
oas04062	Chemokine signaling pathway	0.0303195	101107592/101104011/442997/101117706/101118228	RAC2/DOCK2/CXCL10/LOC101117706/XCR1	oas:101107592/oas:101104011/oas:442997/oas:101117706/oas:101118228	5
oas00480	Glutathione metabolism	0.0322686	101108705/101112423/101114872	LOC101108705/GGT5/CHAC1	oas:101108705/oas:101112423/oas:101114872	3
oas04064	NF-kappa B signaling pathway	0.0367336	101114226/101113211/100885762/101119408	LOC101114226/LOC101113211/GADD45G/TRAF5	oas:101114226/oas:101113211/oas:100885762/oas:101119408	4
oas04964	Proximal tubule bicarbonate reclamation	0.0399214	101120669/494440	PCK2/SLC4A4	oas:101120669/oas:494440	2
oas05145	Toxoplasmosis	0.0424482	101109747/101119342/101109746/101116099	LOC101109747/OVAR-DRB1/LOC101109746/LOC101116099	oas:101109747/oas:101119342/oas:101109746/oas:101116099	4
oas04068	FoxO signaling pathway	0.0459274	101111126/100302083/100885762/101120669	IL7R/CDKN1A/GADD45G/PCK2	oas:101111126/oas:100302083/oas:100885762/oas:101120669	4
oas00010	Glycolysis / Gluconeogenesis	0.0468562	101116511/101121089/101120669	ALDH2/BPGM/PCK2	oas:101116511/oas:101121089/oas:101120669	3
oas05212	Pancreatic cancer	0.0480927	101107592/100302083/100885762	RAC2/CDKN1A/GADD45G	oas:101107592/oas:100302083/oas:100885762	3

## Sheet: GSEA_GO
NAME	ORIGINAL SIZE	AFTER RESTRICTING TO DATASET
GTP_BINDING(GO:0005525)	319	168
MEMBRANE_BOUNDED_ORGANELLE(GO:0043227)	812	492
NUCLEAR_PART(GO:0044428)	111	78
MACROMOLECULE_METABOLIC_PROCESS(GO:0043170)	3055	1552
PROTEIN_TARGETING(GO:0006605)	19	15
CATALYTIC_ACTIVITY__ACTING_ON_DNA(GO:0140097)	49	36
CELLULAR_RESPONSE_TO_ORGANIC_CYCLIC_COMPOUND(GO:0071407)	48	22
PROTEASOME_CORE_COMPLEX(GO:0005839)	27	20
REGULATION_OF_PROTEIN_COMPLEX_ASSEMBLY(GO:0043254)	27	18
METAL_ION_TRANSPORT(GO:0030001)	110	44
ACTIN_FILAMENT_ORGANIZATION(GO:0007015)	25	17
ION_GATED_CHANNEL_ACTIVITY(GO:0022839)	125	33
HOMEOSTATIC_PROCESS(GO:0042592)	84	42
REGULATION_OF_NITROGEN_COMPOUND_METABOLIC_PROCESS(GO:0051171)	839	423
MULTICELLULAR_ORGANISMAL_PROCESS(GO:0032501)	159	36
CYTOKINE_ACTIVITY(GO:0005125)	55	18
PROTEIN_SERINE_THREONINE_KINASE_ACTIVITY(GO:0004674)	71	43
ANION_TRANSMEMBRANE_TRANSPORTER_ACTIVITY(GO:0008509)	92	28
TRNA_AMINOACYLATION(GO:0043039)	43	36
ORGANELLE_ORGANIZATION(GO:0006996)	203	126
MEMBRANE(GO:0016020)	2287	864
PHOSPHORYLATION(GO:0016310)	554	305
PHOSPHORIC_ESTER_HYDROLASE_ACTIVITY(GO:0042578)	186	105
INORGANIC_MOLECULAR_ENTITY_TRANSMEMBRANE_TRANSPORTER_ACTIVITY(GO:0015318)	433	144
CELLULAR_COMPONENT(GO:0005575)	4773	2014
NUCLEOPLASM_PART(GO:0044451)	63	45
LIGASE_ACTIVITY__FORMING_CARBON_OXYGEN_BONDS(GO:0016875)	43	36
CELLULAR_LIPID_METABOLIC_PROCESS(GO:0044255)	85	51
PHOSPHOLIPID_METABOLIC_PROCESS(GO:0006644)	44	27
ION_CHANNEL_ACTIVITY(GO:0005216)	245	67
CELL_CELL_ADHESION(GO:0098609)	87	30
NON_MEMBRANE_BOUNDED_ORGANELLE(GO:0043228)	738	317
RIBONUCLEOTIDE_METABOLIC_PROCESS(GO:0009259)	69	44
CELLULAR_AROMATIC_COMPOUND_METABOLIC_PROCESS(GO:0006725)	1418	805
RRNA_PROCESSING(GO:0006364)	22	15
CELL(GO:0005623)	2185	1149
NITROGEN_COMPOUND_METABOLIC_PROCESS(GO:0006807)	3287	1686
MOTOR_ACTIVITY(GO:0003774)	112	47
KINASE_ACTIVITY(GO:0016301)	593	331
ACTIN_CYTOSKELETON_ORGANIZATION(GO:0030036)	39	28
INTRACELLULAR_MEMBRANE_BOUNDED_ORGANELLE(GO:0043231)	795	483
APOPTOTIC_PROCESS(GO:0006915)	70	34
RIBONUCLEASE_ACTIVITY(GO:0004540)	44	15
PROTEIN_DEUBIQUITINATION(GO:0016579)	60	34
PROTEIN_BINDING(GO:0005515)	4274	1969
LIGAND_GATED_ION_CHANNEL_ACTIVITY(GO:0015276)	93	19
COFACTOR_BIOSYNTHETIC_PROCESS(GO:0051188)	52	37
PEPTIDE_METABOLIC_PROCESS(GO:0006518)	498	249
ORGANIC_ACID_BIOSYNTHETIC_PROCESS(GO:0016053)	47	29
PLASMA_MEMBRANE(GO:0005886)	87	24
BOUNDING_MEMBRANE_OF_ORGANELLE(GO:0098588)	56	41
REGULATION_OF_RNA_BIOSYNTHETIC_PROCESS(GO:2001141)	812	406
ACTIN_FILAMENT_BASED_PROCESS(GO:0030029)	39	28
ATPASE_ACTIVITY__COUPLED_TO_TRANSMEMBRANE_MOVEMENT_OF_SUBSTANCES(GO:0042626)	50	23
CHROMATIN_ORGANIZATION(GO:0006325)	68	34
MICROTUBULE_BASED_MOVEMENT(GO:0007018)	71	30
NEGATIVE_REGULATION_OF_BIOLOGICAL_PROCESS(GO:0048519)	75	45
ORGANELLE(GO:0043226)	1482	772
REGULATION_OF_SIGNAL_TRANSDUCTION(GO:0009966)	136	76
CYTOPLASMIC_VESICLE(GO:0031410)	24	15
HELICASE_ACTIVITY(GO:0004386)	41	27
RHO_PROTEIN_SIGNAL_TRANSDUCTION(GO:0007266)	71	40
TRANSFERASE_ACTIVITY__TRANSFERRING_HEXOSYL_GROUPS(GO:0016758)	123	38
CELLULAR_MACROMOLECULE_CATABOLIC_PROCESS(GO:0044265)	77	50
PRIMARY_ACTIVE_TRANSMEMBRANE_TRANSPORTER_ACTIVITY(GO:0015399)	50	23
GATED_CHANNEL_ACTIVITY(GO:0022836)	125	33
POSITIVE_REGULATION_OF_CELLULAR_PROCESS(GO:0048522)	56	29
REGULATION_OF_NUCLEIC_ACID_TEMPLATED_TRANSCRIPTION(GO:1903506)	812	406
VITAMIN_BINDING(GO:0019842)	54	28
GROWTH_FACTOR_ACTIVITY(GO:0008083)	81	29
PEPTIDYL_AMINO_ACID_MODIFICATION(GO:0018193)	56	29
MONOVALENT_INORGANIC_CATION_TRANSMEMBRANE_TRANSPORTER_ACTIVITY(GO:0015077)	150	59
SMALL_MOLECULE_BINDING(GO:0036094)	1758	996
DNA_BINDING(GO:0003677)	956	420
MACROMOLECULE_MODIFICATION(GO:0043412)	884	492
GLYCOPROTEIN_METABOLIC_PROCESS(GO:0009100)	64	27
CELLULAR_RESPONSE_TO_ENDOGENOUS_STIMULUS(GO:0071495)	63	31
GLYCOPROTEIN_BIOSYNTHETIC_PROCESS(GO:0009101)	63	26
VESICLE(GO:0031982)	24	15
MITOCHONDRIAL_MEMBRANE(GO:0031966)	39	29
AMINO_ACID_ACTIVATION(GO:0043038)	43	36
REGULATION_OF_RNA_METABOLIC_PROCESS(GO:0051252)	813	407
NUCLEAR_OUTER_MEMBRANE_ENDOPLASMIC_RETICULUM_MEMBRANE_NETWORK(GO:0042175)	32	23
AROMATIC_COMPOUND_CATABOLIC_PROCESS(GO:0019439)	40	22
PEPTIDASE_COMPLEX(GO:1905368)	40	29
COFACTOR_METABOLIC_PROCESS(GO:0051186)	72	49
PROTEIN_CONTAINING_COMPLEX_BINDING(GO:0044877)	69	37
REGULATION_OF_TRANSCRIPTION_BY_RNA_POLYMERASE_II(GO:0006357)	28	20
INORGANIC_CATION_TRANSMEMBRANE_TRANSPORTER_ACTIVITY(GO:0022890)	198	87
SECRETION_BY_CELL(GO:0032940)	27	15
GLYCEROPHOSPHOLIPID_METABOLIC_PROCESS(GO:0006650)	30	20
ORGANELLE_ENVELOPE(GO:0031967)	57	39
PROTEIN_DIMERIZATION_ACTIVITY(GO:0046983)	289	100
ENDOPEPTIDASE_INHIBITOR_ACTIVITY(GO:0004866)	74	22
METALLOENDOPEPTIDASE_ACTIVITY(GO:0004222)	111	44
THREONINE_TYPE_PEPTIDASE_ACTIVITY(GO:0070003)	26	20
PURINE_RIBONUCLEOTIDE_BIOSYNTHETIC_PROCESS(GO:0009152)	56	35
NUCLEOBASE_CONTAINING_COMPOUND_CATABOLIC_PROCESS(GO:0034655)	32	19
LOCALIZATION(GO:0051179)	1082	483
RIBONUCLEOPROTEIN_COMPLEX_BIOGENESIS(GO:0022613)	37	30
ADENYL_NUCLEOTIDE_BINDING(GO:0030554)	900	547
INTRACELLULAR_TRANSPORT(GO:0046907)	127	92
ORGANONITROGEN_COMPOUND_CATABOLIC_PROCESS(GO:1901565)	93	56
ACTIN_BINDING(GO:0003779)	70	44
COENZYME_BIOSYNTHETIC_PROCESS(GO:0009108)	45	31
REGULATION_OF_CELLULAR_BIOSYNTHETIC_PROCESS(GO:0031326)	822	410
PROTON_TRANSPORTING_TWO_SECTOR_ATPASE_COMPLEX(GO:0016469)	32	23
TRANSLATIONAL_INITIATION(GO:0006413)	23	16
PEPTIDE_BIOSYNTHETIC_PROCESS(GO:0043043)	491	245
NUCLEIC_ACID_TEMPLATED_TRANSCRIPTION(GO:0097659)	889	462
ZINC_ION_BINDING(GO:0008270)	636	333
ENDOMEMBRANE_SYSTEM(GO:0012505)	121	84
NUCLEOTIDE_BINDING(GO:0000166)	1687	961
EXTRACELLULAR_MATRIX(GO:0031012)	60	30
NUCLEOBASE_CONTAINING_COMPOUND_METABOLIC_PROCESS(GO:0006139)	1388	785
PROTEIN_DNA_COMPLEX_SUBUNIT_ORGANIZATION(GO:0071824)	48	20
OXIDOREDUCTASE_ACTIVITY(GO:0016491)	603	303
TRANSFERASE_COMPLEX__TRANSFERRING_PHOSPHORUS_CONTAINING_GROUPS(GO:0061695)	23	17
PYRIDOXAL_PHOSPHATE_BINDING(GO:0030170)	43	20
PEPTIDYL_PROLINE_MODIFICATION(GO:0018208)	32	16
MODIFICATION_DEPENDENT_MACROMOLECULE_CATABOLIC_PROCESS(GO:0043632)	48	31
RIBOSOME_BIOGENESIS(GO:0042254)	33	26
CATION_BINDING(GO:0043169)	1742	866
COENZYME_METABOLIC_PROCESS(GO:0006732)	50	34
ATP_BINDING(GO:0005524)	897	545
ORGANIC_SUBSTANCE_CATABOLIC_PROCESS(GO:1901575)	147	85
CELLULAR_PROCESS(GO:0009987)	4749	2430
HYDROLASE_ACTIVITY__ACTING_ON_ACID_ANHYDRIDES(GO:0016817)	345	173
DNA_METABOLIC_PROCESS(GO:0006259)	156	89
REGULATION_OF_PROGRAMMED_CELL_DEATH(GO:0043067)	59	30
REGULATION_OF_RESPONSE_TO_STIMULUS(GO:0048583)	147	82
CELL_CYCLE(GO:0007049)	58	37
PHOSPHOLIPID_BINDING(GO:0005543)	80	52
SUPRAMOLECULAR_FIBER(GO:0099512)	126	21
NUCLEOSIDE_TRIPHOSPHATASE_ACTIVITY(GO:0017111)	321	156
NUCLEOBASE_CONTAINING_SMALL_MOLECULE_BIOSYNTHETIC_PROCESS(GO:0034404)	36	22
NUCLEOTIDYLTRANSFERASE_ACTIVITY(GO:0016779)	71	50
ORGANIC_SUBSTANCE_METABOLIC_PROCESS(GO:0071704)	3603	1837
REGULATION_OF_METABOLIC_PROCESS(GO:0019222)	859	436
CYTOKINE_RECEPTOR_BINDING(GO:0005126)	140	21
RESPONSE_TO_ORGANIC_CYCLIC_COMPOUND(GO:0014070)	55	23
SUPRAMOLECULAR_POLYMER(GO:0099081)	126	21
REGULATION_OF_TRANSCRIPTION__DNA_TEMPLATED(GO:0006355)	812	406
CELLULAR_AMIDE_METABOLIC_PROCESS(GO:0043603)	514	259
REGULATION_OF_NUCLEOBASE_CONTAINING_COMPOUND_METABOLIC_PROCESS(GO:0019219)	818	409
PROTEASOME_COMPLEX(GO:0000502)	34	25
PYRIDINE_CONTAINING_COMPOUND_METABOLIC_PROCESS(GO:0072524)	26	16
CELL_ADHESION(GO:0007155)	139	61
HYDROLASE_ACTIVITY__ACTING_ON_ESTER_BONDS(GO:0016788)	318	168
ORGANONITROGEN_COMPOUND_BIOSYNTHETIC_PROCESS(GO:1901566)	678	353
PURINE_NUCLEOSIDE_MONOPHOSPHATE_METABOLIC_PROCESS(GO:0009126)	41	28
METAL_ION_TRANSMEMBRANE_TRANSPORTER_ACTIVITY(GO:0046873)	129	47
TRANSFERASE_ACTIVITY__TRANSFERRING_ONE_CARBON_GROUPS(GO:0016741)	106	59
RAS_GTPASE_BINDING(GO:0017016)	95	63
ESTABLISHMENT_OF_PROTEIN_LOCALIZATION_TO_ORGANELLE(GO:0072594)	22	18
ATP_HYDROLYSIS_COUPLED_PROTON_TRANSPORT(GO:0015991)	26	19
SMALL_MOLECULE_BIOSYNTHETIC_PROCESS(GO:0044283)	76	49
REGULATION_OF_RHO_PROTEIN_SIGNAL_TRANSDUCTION(GO:0035023)	71	40
CARBOXYLIC_ACID_METABOLIC_PROCESS(GO:0019752)	139	88
TRANSLATION_FACTOR_ACTIVITY__RNA_BINDING(GO:0008135)	42	29
ENERGY_COUPLED_PROTON_TRANSMEMBRANE_TRANSPORT__AGAINST_ELECTROCHEMICAL_GRADIENT(GO:0015988)	26	19
PASSIVE_TRANSMEMBRANE_TRANSPORTER_ACTIVITY(GO:0022803)	245	67
PROTEIN_KINASE_ACTIVITY(GO:0004672)	515	283
CELLULAR_NITROGEN_COMPOUND_CATABOLIC_PROCESS(GO:0044270)	39	22
CELLULAR_RESPONSE_TO_HORMONE_STIMULUS(GO:0032870)	53	24
TRANSMEMBRANE_TRANSPORTER_ACTIVITY(GO:0022857)	556	191
TRNA_AMINOACYLATION_FOR_PROTEIN_TRANSLATION(GO:0006418)	41	35
MODIFICATION_DEPENDENT_PROTEIN_CATABOLIC_PROCESS(GO:0019941)	48	31
RAS_GUANYL_NUCLEOTIDE_EXCHANGE_FACTOR_ACTIVITY(GO:0005088)	71	40
ESTABLISHMENT_OF_LOCALIZATION_IN_CELL(GO:0051649)	128	93
REGULATION_OF_BIOLOGICAL_PROCESS(GO:0050789)	2273	1049
TRANSCRIPTION_FACTOR_ACTIVITY__TRANSCRIPTION_FACTOR_BINDING(GO:0000989)	39	27
NCRNA_PROCESSING(GO:0034470)	57	42
NUCLEUS(GO:0005634)	602	346
REGULATION_OF_CELL_DEATH(GO:0010941)	59	30
CELLULAR_PROTEIN_CONTAINING_COMPLEX_ASSEMBLY(GO:0034622)	99	54
REGULATION_OF_CELL_COMMUNICATION(GO:0010646)	136	76
G_PROTEIN_COUPLED_RECEPTOR_ACTIVITY(GO:0004930)	423	78
NUCLEOTIDE_PHOSPHORYLATION(GO:0046939)	27	16
RESPONSE_TO_STIMULUS(GO:0050896)	1669	663
CYTOSKELETON(GO:0005856)	239	80
PROTEIN_CONTAINING_COMPLEX_SUBUNIT_ORGANIZATION(GO:0043933)	168	87
RNA_POLYMERASE_ACTIVITY(GO:0097747)	27	21
LIGAND_GATED_CHANNEL_ACTIVITY(GO:0022834)	93	19
INTRACELLULAR_ORGANELLE_LUMEN(GO:0070013)	96	68
NUCLEASE_ACTIVITY(GO:0004518)	73	28
MOLECULAR_FUNCTION_REGULATOR(GO:0098772)	497	197
TRANSFERASE_ACTIVITY__TRANSFERRING_ACYL_GROUPS_OTHER_THAN_AMINO_ACYL_GROUPS(GO:0016747)	72	32
PROTEIN_HOMOOLIGOMERIZATION(GO:0051260)	55	23
RIBOSOME(GO:0005840)	413	187
METALLOPEPTIDASE_ACTIVITY(GO:0008237)	150	64
SIGNALING_RECEPTOR_BINDING(GO:0005102)	366	88
LIGASE_ACTIVITY(GO:0016874)	81	64
NUCLEOBASE_CONTAINING_SMALL_MOLECULE_METABOLIC_PROCESS(GO:0055086)	142	84
PEPTIDYL_PROLYL_CIS_TRANS_ISOMERASE_ACTIVITY(GO:0003755)	32	16
METABOLIC_PROCESS(GO:0008152)	4371	2240
MYOSIN_COMPLEX(GO:0016459)	44	20
G_PROTEIN_COUPLED_RECEPTOR_SIGNALING_PATHWAY(GO:0007186)	473	93
NUCLEIC_ACID_METABOLIC_PROCESS(GO:0090304)	1238	698
TRANSMEMBRANE_TRANSPORT(GO:0055085)	469	189
OXIDOREDUCTION_COENZYME_METABOLIC_PROCESS(GO:0006733)	28	18
PROTEIN_MODIFICATION_BY_SMALL_PROTEIN_CONJUGATION_OR_REMOVAL(GO:0070647)	76	46
NITROGEN_COMPOUND_TRANSPORT(GO:0071705)	190	101
SERINE_TYPE_PEPTIDASE_ACTIVITY(GO:0008236)	172	40
REGULATION_OF_BIOSYNTHETIC_PROCESS(GO:0009889)	822	410
MICROTUBULE_CYTOSKELETON_ORGANIZATION(GO:0000226)	24	15
HYDROLASE_ACTIVITY__ACTING_ON_ACID_ANHYDRIDES__IN_PHOSPHORUS_CONTAINING_ANHYDRIDES(GO:0016818)	336	166
PROTEIN_LOCALIZATION(GO:0008104)	137	99
ANATOMICAL_STRUCTURE_DEVELOPMENT(GO:0048856)	100	33
CELLULAR_RESPONSE_TO_DNA_DAMAGE_STIMULUS(GO:0006974)	74	48
CYTOPLASM(GO:0005737)	824	453
CELLULAR_CATABOLIC_PROCESS(GO:0044248)	137	82
NUCLEOTIDE_BIOSYNTHETIC_PROCESS(GO:0009165)	91	52
RESPONSE_TO_ORGANIC_SUBSTANCE(GO:0010033)	75	35
MRNA_METABOLIC_PROCESS(GO:0016071)	50	37
TRANSFERASE_ACTIVITY__TRANSFERRING_ACYL_GROUPS(GO:0016746)	117	61
ENDOPEPTIDASE_ACTIVITY(GO:0004175)	362	105
RNA_SPLICING(GO:0008380)	19	16
TRANSFERASE_ACTIVITY__TRANSFERRING_GLYCOSYL_GROUPS(GO:0016757)	198	85
PURINE_RIBONUCLEOTIDE_BINDING(GO:0032555)	1215	712
COFACTOR_BINDING(GO:0048037)	351	150
ORGANIC_ACID_METABOLIC_PROCESS(GO:0006082)	140	89
ORGANONITROGEN_COMPOUND_METABOLIC_PROCESS(GO:1901564)	2061	1008
NUCLEOBASE_CONTAINING_COMPOUND_BIOSYNTHETIC_PROCESS(GO:0034654)	993	523
RAS_PROTEIN_SIGNAL_TRANSDUCTION(GO:0007265)	86	51
PROTEIN_GLYCOSYLATION(GO:0006486)	58	24
INORGANIC_CATION_TRANSMEMBRANE_TRANSPORT(GO:0098662)	48	37
OXIDOREDUCTASE_ACTIVITY__ACTING_ON_CH_OH_GROUP_OF_DONORS(GO:0016614)	60	33
INTRAMOLECULAR_TRANSFERASE_ACTIVITY(GO:0016866)	21	19
CELL_DEATH(GO:0008219)	73	35
INTRACELLULAR(GO:0005622)	2094	1121
SMALL_GTPASE_BINDING(GO:0031267)	95	63
CHROMOSOMAL_PART(GO:0044427)	65	37
CHROMOSOME_ORGANIZATION(GO:0051276)	96	54
ATP_HYDROLYSIS_COUPLED_ION_TRANSMEMBRANE_TRANSPORT(GO:0099131)	26	19
THIOL_DEPENDENT_UBIQUITINYL_HYDROLASE_ACTIVITY(GO:0036459)	66	38
PROTEIN_COMPLEX_OLIGOMERIZATION(GO:0051259)	63	28
MACROMOLECULE_LOCALIZATION(GO:0033036)	171	109
ORGANOPHOSPHATE_METABOLIC_PROCESS(GO:0019637)	175	101
SEQUENCE_SPECIFIC_DNA_BINDING(GO:0043565)	201	94
PROTEIN_TYROSINE_PHOSPHATASE_ACTIVITY(GO:0004725)	44	24
ORGANIC_SUBSTANCE_BIOSYNTHETIC_PROCESS(GO:1901576)	1692	895
REGULATION_OF_PROTEIN_POLYMERIZATION(GO:0032271)	27	18
METHYLTRANSFERASE_ACTIVITY(GO:0008168)	99	53
CELLULAR_PROTEIN_CATABOLIC_PROCESS(GO:0044257)	67	44
CARBOXYLIC_ACID_BIOSYNTHETIC_PROCESS(GO:0046394)	47	29
RNA_PROCESSING(GO:0006396)	132	96
PROTEIN_TYROSINE_SERINE_THREONINE_PHOSPHATASE_ACTIVITY(GO:0008138)	41	27
REGULATION_OF_MACROMOLECULE_BIOSYNTHETIC_PROCESS(GO:0010556)	822	410
REGULATION_OF_ORGANELLE_ORGANIZATION(GO:0033043)	40	22
ENVELOPE(GO:0031975)	57	39
GTPASE_REGULATOR_ACTIVITY(GO:0030695)	51	33
IMMUNE_SYSTEM_PROCESS(GO:0002376)	172	50
OXIDOREDUCTASE_ACTIVITY__ACTING_ON_PAIRED_DONORS__WITH_INCORPORATION_OR_REDUCTION_OF_MOLECULAR_OXYGEN(GO:0016705)	127	32
UBIQUITIN_PROTEIN_TRANSFERASE_ACTIVITY(GO:0004842)	43	26
ACTIVE_TRANSMEMBRANE_TRANSPORTER_ACTIVITY(GO:0022804)	107	40
OXIDOREDUCTASE_ACTIVITY__ACTING_ON_THE_CH_OH_GROUP_OF_DONORS__NAD_OR_NADP_AS_ACCEPTOR(GO:0016616)	47	29
SULFUR_COMPOUND_BINDING(GO:1901681)	23	15
NEGATIVE_REGULATION_OF_CELLULAR_PROCESS(GO:0048523)	67	40
UBIQUITINYL_HYDROLASE_ACTIVITY(GO:0101005)	66	38
PURINE_RIBONUCLEOSIDE_BINDING(GO:0032550)	319	168
CHROMATIN_BINDING(GO:0003682)	32	18
CELLULAR_LOCALIZATION(GO:0051641)	152	111
CATION_TRANSMEMBRANE_TRANSPORT(GO:0098655)	55	38
REGULATION_OF_RAS_PROTEIN_SIGNAL_TRANSDUCTION(GO:0046578)	86	51
INTRACELLULAR_ORGANELLE_PART(GO:0044446)	524	280
REGULATION_OF_CATALYTIC_ACTIVITY(GO:0050790)	34	23
ISOMERASE_ACTIVITY(GO:0016853)	79	53
RNA_METABOLIC_PROCESS(GO:0016070)	1089	613
GENE_EXPRESSION(GO:0010467)	1531	812
MEMBRANE_LIPID_METABOLIC_PROCESS(GO:0006643)	23	18
BIOSYNTHETIC_PROCESS(GO:0009058)	1736	924
IRON_SULFUR_CLUSTER_BINDING(GO:0051536)	31	23
ION_BINDING(GO:0043167)	3126	1674
HYDROLASE_ACTIVITY__HYDROLYZING_O_GLYCOSYL_COMPOUNDS(GO:0004553)	72	29
CATALYTIC_ACTIVITY__ACTING_ON_RNA(GO:0140098)	136	90
CELLULAR_COMPONENT_ORGANIZATION(GO:0016043)	339	196
NUCLEOSIDE_DIPHOSPHATE_METABOLIC_PROCESS(GO:0009132)	30	17
CARBOHYDRATE_BINDING(GO:0030246)	60	23
MULTICELLULAR_ORGANISM_DEVELOPMENT(GO:0007275)	89	28
PURINE_NUCLEOSIDE_BINDING(GO:0001883)	319	168
EXTRACELLULAR_REGION_PART(GO:0044421)	108	42
MAGNESIUM_ION_BINDING(GO:0000287)	39	26
RHO_GTPASE_BINDING(GO:0017048)	82	50
PROGRAMMED_CELL_DEATH(GO:0012501)	70	34
PEPTIDASE_ACTIVITY__ACTING_ON_L_AMINO_ACID_PEPTIDES(GO:0070011)	521	195
CELLULAR_COMPONENT_ORGANIZATION_OR_BIOGENESIS(GO:0071840)	371	221
RESPONSE_TO_HORMONE(GO:0009725)	55	24
CELL_CYCLE_PROCESS(GO:0022402)	34	20
CELLULAR_COMPONENT_ASSEMBLY(GO:0022607)	178	93
CELLULAR_PROTEIN_LOCALIZATION(GO:0034613)	117	87
CELLULAR_RESPONSE_TO_LIPID(GO:0071396)	48	22
UBIQUITIN_DEPENDENT_PROTEIN_CATABOLIC_PROCESS(GO:0006511)	48	31
PROTEIN_CATABOLIC_PROCESS(GO:0030163)	71	48
REGULATION_OF_CYTOSKELETON_ORGANIZATION(GO:0051493)	33	19
SIGNAL_TRANSDUCER_ACTIVITY(GO:0004871)	535	121
ENDOPLASMIC_RETICULUM(GO:0005783)	54	38
AMIDE_TRANSPORT(GO:0042886)	129	92
GOLGI_APPARATUS(GO:0005794)	41	30
PURINE_RIBONUCLEOSIDE_MONOPHOSPHATE_BIOSYNTHETIC_PROCESS(GO:0009168)	30	20
NUCLEOSIDE_DIPHOSPHATE_PHOSPHORYLATION(GO:0006165)	27	16
ORGANELLE_PART(GO:0044422)	527	282
NUCLEOSIDE_MONOPHOSPHATE_BIOSYNTHETIC_PROCESS(GO:0009124)	31	21
RESPONSE_TO_STEROID_HORMONE(GO:0048545)	48	22
NUCLEAR_DNA_DIRECTED_RNA_POLYMERASE_COMPLEX(GO:0055029)	20	15
CELLULAR_BIOSYNTHETIC_PROCESS(GO:0044249)	1682	888
DRUG_METABOLIC_PROCESS(GO:0017144)	54	33
GOLGI_VESICLE_TRANSPORT(GO:0048193)	26	20
PLASMA_MEMBRANE_PART(GO:0044459)	76	21
RHO_GUANYL_NUCLEOTIDE_EXCHANGE_FACTOR_ACTIVITY(GO:0005089)	71	40
EXOPEPTIDASE_ACTIVITY(GO:0008238)	46	22
LIPID_METABOLIC_PROCESS(GO:0006629)	172	97
N_ACETYLTRANSFERASE_ACTIVITY(GO:0008080)	26	16
ATP_BIOSYNTHETIC_PROCESS(GO:0006754)	26	17
N_ACYLTRANSFERASE_ACTIVITY(GO:0016410)	35	19
NICOTINAMIDE_NUCLEOTIDE_METABOLIC_PROCESS(GO:0046496)	26	16
INORGANIC_ION_TRANSMEMBRANE_TRANSPORT(GO:0098660)	49	38
IMMUNE_RESPONSE(GO:0006955)	166	50
ORGANOPHOSPHATE_BIOSYNTHETIC_PROCESS(GO:0090407)	118	72
REGULATION_OF_SMALL_GTPASE_MEDIATED_SIGNAL_TRANSDUCTION(GO:0051056)	97	61
VITAMIN_B6_BINDING(GO:0070279)	43	20
ORGANELLE_INNER_MEMBRANE(GO:0019866)	24	18
PURINE_CONTAINING_COMPOUND_BIOSYNTHETIC_PROCESS(GO:0072522)	60	38
INTRACELLULAR_NON_MEMBRANE_BOUNDED_ORGANELLE(GO:0043232)	738	317
POSITIVE_REGULATION_OF_BIOLOGICAL_PROCESS(GO:0048518)	66	32
SECRETION(GO:0046903)	27	15
CELLULAR_COMPONENT_BIOGENESIS(GO:0044085)	210	118
RESPONSE_TO_STRESS(GO:0006950)	208	70
TRANSPORTER_ACTIVITY(GO:0005215)	648	220
CELLULAR_MACROMOLECULE_LOCALIZATION(GO:0070727)	117	87
OXIDOREDUCTASE_ACTIVITY__ACTING_ON_THE_CH_CH_GROUP_OF_DONORS(GO:0016627)	32	25
ION_TRANSMEMBRANE_TRANSPORT(GO:0034220)	111	50
TRANSCRIPTION_BY_RNA_POLYMERASE_II(GO:0006366)	49	33
CHANNEL_ACTIVITY(GO:0015267)	245	67
PROTON_TRANSMEMBRANE_TRANSPORT(GO:1902600)	35	26
ORGANELLE_SUBCOMPARTMENT(GO:0031984)	50	37
CELL_COMMUNICATION(GO:0007154)	1298	541
PURINE_RIBONUCLEOSIDE_TRIPHOSPHATE_METABOLIC_PROCESS(GO:0009205)	48	32
ORGANIC_CYCLIC_COMPOUND_METABOLIC_PROCESS(GO:1901360)	1432	813
REGULATION_OF_HYDROLASE_ACTIVITY(GO:0051336)	23	16
GTPASE_BINDING(GO:0051020)	135	89
INTRINSIC_COMPONENT_OF_MEMBRANE(GO:0031224)	1235	449
CARBOHYDRATE_METABOLIC_PROCESS(GO:0005975)	168	75
PROTEIN_HETERODIMERIZATION_ACTIVITY(GO:0046982)	141	41
REGULATION_OF_APOPTOTIC_PROCESS(GO:0042981)	59	30
INTRACELLULAR_PROTEIN_TRANSPORT(GO:0006886)	106	79
HETEROCYCLE_BIOSYNTHETIC_PROCESS(GO:0018130)	1016	541
SERINE_TYPE_ENDOPEPTIDASE_ACTIVITY(GO:0004252)	157	31
MEMBRANE_PART(GO:0044425)	1360	528
SIGNALING(GO:0023052)	1294	537
RNA_BINDING(GO:0003723)	252	171
RIBOSE_PHOSPHATE_BIOSYNTHETIC_PROCESS(GO:0046390)	56	35
RIBONUCLEOSIDE_MONOPHOSPHATE_METABOLIC_PROCESS(GO:0009161)	41	28
PEPTIDASE_REGULATOR_ACTIVITY(GO:0061134)	87	25
INTRACELLULAR_SIGNAL_TRANSDUCTION(GO:0035556)	443	244
PROTEIN_METABOLIC_PROCESS(GO:0019538)	1848	892
PHOSPHATIDYLINOSITOL_METABOLIC_PROCESS(GO:0046488)	28	19
DNA_PACKAGING(GO:0006323)	46	19
REGULATION_OF_GENE_EXPRESSION(GO:0010468)	826	415
PHOSPHORIC_DIESTER_HYDROLASE_ACTIVITY(GO:0008081)	55	31
PHOSPHATIDYLINOSITOL_BINDING(GO:0035091)	59	41
NUCLEOTIDE_METABOLIC_PROCESS(GO:0009117)	120	68
INTRACELLULAR_PART(GO:0044424)	1734	927
HOMOPHILIC_CELL_ADHESION_VIA_PLASMA_MEMBRANE_ADHESION_MOLECULES(GO:0007156)	86	30
AROMATIC_COMPOUND_BIOSYNTHETIC_PROCESS(GO:0019438)	1011	537
LYASE_ACTIVITY(GO:0016829)	73	34
MACROMOLECULE_BIOSYNTHETIC_PROCESS(GO:0009059)	1506	780
CELLULAR_METABOLIC_PROCESS(GO:0044237)	2972	1631
CELLULAR_RESPONSE_TO_STEROID_HORMONE_STIMULUS(GO:0071383)	48	22
PROTEIN_FOLDING(GO:0006457)	100	53
MICROTUBULE_MOTOR_ACTIVITY(GO:0003777)	68	27
CELLULAR_NITROGEN_COMPOUND_METABOLIC_PROCESS(GO:0034641)	1882	1021
PURINE_NUCLEOSIDE_MONOPHOSPHATE_BIOSYNTHETIC_PROCESS(GO:0009127)	30	20
REGULATION_OF_CELLULAR_METABOLIC_PROCESS(GO:0031323)	850	429
REGULATION_OF_SUPRAMOLECULAR_FIBER_ORGANIZATION(GO:1902903)	27	18
ORGANIC_CYCLIC_COMPOUND_BINDING(GO:0097159)	3415	1752
INTRACELLULAR_VESICLE(GO:0097708)	24	15
RESPONSE_TO_CHEMICAL(GO:0042221)	87	41
STRUCTURAL_CONSTITUENT_OF_RIBOSOME(GO:0003735)	409	184
ADENYL_RIBONUCLEOTIDE_BINDING(GO:0032559)	898	545
PYROPHOSPHATASE_ACTIVITY(GO:0016462)	329	161
DNA_REPAIR(GO:0006281)	67	45
PURINE_RIBONUCLEOSIDE_TRIPHOSPHATE_BINDING(GO:0035639)	1214	712
CELLULAR_RESPONSE_TO_ORGANIC_SUBSTANCE(GO:0071310)	64	32
REGULATION_OF_ANATOMICAL_STRUCTURE_SIZE(GO:0090066)	25	15
TRANSFERASE_ACTIVITY__TRANSFERRING_PHOSPHORUS_CONTAINING_GROUPS(GO:0016772)	711	409
PURINE_RIBONUCLEOSIDE_MONOPHOSPHATE_METABOLIC_PROCESS(GO:0009167)	41	28
CELLULAR_RESPONSE_TO_STIMULUS(GO:0051716)	1356	582
PURINE_NUCLEOTIDE_METABOLIC_PROCESS(GO:0006163)	72	46
PROTEIN_PEPTIDYL_PROLYL_ISOMERIZATION(GO:0000413)	32	16
RIBONUCLEOSIDE_BINDING(GO:0032549)	319	168
CELLULAR_NITROGEN_COMPOUND_BIOSYNTHETIC_PROCESS(GO:0044271)	1512	786
COENZYME_BINDING(GO:0050662)	150	86
CELLULAR_PROTEIN_METABOLIC_PROCESS(GO:0044267)	1419	762
CELLULAR_PROTEIN_MODIFICATION_PROCESS(GO:0006464)	857	469
RIBONUCLEOTIDE_BINDING(GO:0032553)	1225	717
HEME_BINDING(GO:0020037)	151	37
OXIDATION_REDUCTION_PROCESS(GO:0055114)	490	247
MEDIATOR_COMPLEX(GO:0016592)	23	18
CATALYTIC_ACTIVITY(GO:0003824)	3707	1893
LIPID_BINDING(GO:0008289)	153	74
TRNA_PROCESSING(GO:0008033)	37	29
GROWTH(GO:0040007)	47	24
CELLULAR_MACROMOLECULE_METABOLIC_PROCESS(GO:0044260)	2470	1318
GUANYL_RIBONUCLEOTIDE_BINDING(GO:0032561)	319	168
CELL_REDOX_HOMEOSTASIS(GO:0045454)	46	29
PRIMARY_METABOLIC_PROCESS(GO:0044238)	3513	1799
PEPTIDASE_ACTIVITY(GO:0008233)	532	204
CARBOHYDRATE_DERIVATIVE_BINDING(GO:0097367)	1256	733
UBIQUITIN_LIKE_PROTEIN_TRANSFERASE_ACTIVITY(GO:0019787)	43	26
PROTEIN_CONTAINING_COMPLEX_ASSEMBLY(GO:0065003)	162	82
PYRIDINE_NUCLEOTIDE_METABOLIC_PROCESS(GO:0019362)	26	16
OXOACID_METABOLIC_PROCESS(GO:0043436)	140	89
HETEROCYCLIC_COMPOUND_BINDING(GO:1901363)	3414	1752
HYDROLASE_ACTIVITY__ACTING_ON_GLYCOSYL_BONDS(GO:0016798)	84	35
REGULATION_OF_SIGNALING(GO:0023051)	137	76
CELLULAR_RESPONSE_TO_CHEMICAL_STIMULUS(GO:0070887)	64	32
TRANSCRIPTION_REGULATOR_ACTIVITY(GO:0140110)	415	199
PLASMA_MEMBRANE_PROTEIN_COMPLEX(GO:0098797)	66	19
MEMBRANE_ENCLOSED_LUMEN(GO:0031974)	96	68
PHOSPHOLIPID_BIOSYNTHETIC_PROCESS(GO:0008654)	23	17
CYTOPLASMIC_PART(GO:0044444)	687	370
TRNA_METABOLIC_PROCESS(GO:0006399)	78	63
PHOSPHOPROTEIN_PHOSPHATASE_ACTIVITY(GO:0004721)	96	54
CATABOLIC_PROCESS(GO:0009056)	158	92
PROTEIN_MODIFICATION_PROCESS(GO:0036211)	857	469
CELL_PART(GO:0044464)	2185	1149
ATP_HYDROLYSIS_COUPLED_CATION_TRANSMEMBRANE_TRANSPORT(GO:0099132)	26	19
ANION_BINDING(GO:0043168)	1441	844
ENDOPLASMIC_RETICULUM_MEMBRANE(GO:0005789)	31	22
HETEROCYCLE_CATABOLIC_PROCESS(GO:0046700)	39	22
PEPTIDE_TRANSPORT(GO:0015833)	127	92
CELLULAR_RESPONSE_TO_STRESS(GO:0033554)	75	48
GLYCOSYLATION(GO:0070085)	58	24
P_P_BOND_HYDROLYSIS_DRIVEN_TRANSMEMBRANE_TRANSPORTER_ACTIVITY(GO:0015405)	50	23
REGULATION_OF_MOLECULAR_FUNCTION(GO:0065009)	36	25
MICROTUBULE_CYTOSKELETON(GO:0015630)	43	27
PROTEIN_DNA_COMPLEX_ASSEMBLY(GO:0065004)	48	20
DNA_BINDING_TRANSCRIPTION_FACTOR_ACTIVITY(GO:0003700)	376	172
TETRAPYRROLE_BINDING(GO:0046906)	156	40
BIOLOGICAL_ADHESION(GO:0022610)	139	61
NUCLEOSIDE_METABOLIC_PROCESS(GO:0009116)	27	19
GLYCOSYL_COMPOUND_METABOLIC_PROCESS(GO:1901657)	27	19
SUBSTRATE_SPECIFIC_CHANNEL_ACTIVITY(GO:0022838)	245	67
GUANYL_NUCLEOTIDE_EXCHANGE_FACTOR_ACTIVITY(GO:0005085)	111	66
ORGANELLE_MEMBRANE(GO:0031090)	81	60
EXTRACELLULAR_REGION(GO:0005576)	464	108
CATALYTIC_ACTIVITY__ACTING_ON_A_PROTEIN(GO:0140096)	1257	605
TRANSCRIPTION_FACTOR_COMPLEX(GO:0005667)	35	23
RECEPTOR_LIGAND_ACTIVITY(GO:0048018)	210	56
TRANSFERASE_COMPLEX(GO:1990234)	45	31
ACTIN_CYTOSKELETON(GO:0015629)	66	35
SIGNAL_TRANSDUCTION(GO:0007165)	1283	534
ESTABLISHMENT_OF_PROTEIN_LOCALIZATION(GO:0045184)	130	95
CARBOHYDRATE_DERIVATIVE_METABOLIC_PROCESS(GO:1901135)	197	106
CYTOSKELETAL_PROTEIN_BINDING(GO:0008092)	151	79
ION_TRANSPORT(GO:0006811)	455	160
ENDOPEPTIDASE_COMPLEX(GO:1905369)	34	25
CATALYTIC_COMPLEX(GO:1902494)	142	85
RIBOSE_PHOSPHATE_METABOLIC_PROCESS(GO:0019693)	72	46
PURINE_CONTAINING_COMPOUND_METABOLIC_PROCESS(GO:0072521)	73	47
CYTOSKELETAL_PART(GO:0044430)	218	69
NUCLEOSIDE_TRIPHOSPHATASE_REGULATOR_ACTIVITY(GO:0060589)	57	38
MOLECULAR_TRANSDUCER_ACTIVITY(GO:0060089)	493	101
CHEMOKINE_ACTIVITY(GO:0008009)	37	16
REGULATION_OF_CELL_CYCLE(GO:0051726)	29	20
ENZYME_BINDING(GO:0019899)	155	104
CATION_CHANNEL_ACTIVITY(GO:0005261)	78	26
PURINE_RIBONUCLEOTIDE_METABOLIC_PROCESS(GO:0009150)	69	44
WHOLE_MEMBRANE(GO:0098805)	39	28
SECONDARY_ACTIVE_TRANSMEMBRANE_TRANSPORTER_ACTIVITY(GO:0015291)	57	17
NUCLEOSIDE_TRIPHOSPHATE_METABOLIC_PROCESS(GO:0009141)	55	33
CYSTEINE_TYPE_PEPTIDASE_ACTIVITY(GO:0008234)	103	59
ENZYME_ACTIVATOR_ACTIVITY(GO:0008047)	55	33
DNA_TEMPLATED_TRANSCRIPTION__INITIATION(GO:0006352)	28	18
METAL_CLUSTER_BINDING(GO:0051540)	31	23
NEGATIVE_REGULATION_OF_METABOLIC_PROCESS(GO:0009892)	29	18
PHOSPHATE_CONTAINING_COMPOUND_METABOLIC_PROCESS(GO:0006796)	783	441
GTPASE_ACTIVATOR_ACTIVITY(GO:0005096)	43	29
NUCLEAR_LUMEN(GO:0031981)	86	60
RIBONUCLEOSIDE_TRIPHOSPHATE_BIOSYNTHETIC_PROCESS(GO:0009201)	36	23
PURINE_RIBONUCLEOSIDE_TRIPHOSPHATE_BIOSYNTHETIC_PROCESS(GO:0009206)	36	23
DNA_REPLICATION(GO:0006260)	51	38
CELLULAR_AMINO_ACID_METABOLIC_PROCESS(GO:0006520)	75	54
SULFUR_COMPOUND_METABOLIC_PROCESS(GO:0006790)	21	16
MOVEMENT_OF_CELL_OR_SUBCELLULAR_COMPONENT(GO:0006928)	82	37
CELLULAR_MACROMOLECULE_BIOSYNTHETIC_PROCESS(GO:0034645)	1503	779
ATP_HYDROLYSIS_COUPLED_TRANSMEMBRANE_TRANSPORT(GO:0090662)	26	19
LIPOPROTEIN_METABOLIC_PROCESS(GO:0042157)	32	17
CATION_TRANSPORT(GO:0006812)	192	87
REGULATION_OF_CELLULAR_COMPONENT_BIOGENESIS(GO:0044087)	27	18
CATALYTIC_ACTIVITY__ACTING_ON_A_TRNA(GO:0140101)	66	55
UBIQUITIN_LIKE_PROTEIN_SPECIFIC_PROTEASE_ACTIVITY(GO:0019783)	67	39
UNFOLDED_PROTEIN_BINDING(GO:0051082)	40	19
ESTABLISHMENT_OF_LOCALIZATION(GO:0051234)	1064	472
S_ADENOSYLMETHIONINE_DEPENDENT_METHYLTRANSFERASE_ACTIVITY(GO:0008757)	23	16
RESPONSE_TO_LIPID(GO:0033993)	48	22
RNA_BIOSYNTHETIC_PROCESS(GO:0032774)	891	464
RIBONUCLEOPROTEIN_COMPLEX(GO:1990904)	444	211
RIBONUCLEOSIDE_TRIPHOSPHATE_METABOLIC_PROCESS(GO:0009199)	48	32
PURINE_NUCLEOSIDE_TRIPHOSPHATE_BIOSYNTHETIC_PROCESS(GO:0009145)	36	23
PROTON_TRANSMEMBRANE_TRANSPORTER_ACTIVITY(GO:0015078)	60	37
TUBULIN_BINDING(GO:0015631)	74	30
CHROMOSOME(GO:0005694)	81	46
PROTEIN_TRANSPORT(GO:0015031)	127	92
LIPID_BIOSYNTHETIC_PROCESS(GO:0008610)	52	34
GUANYL_NUCLEOTIDE_BINDING(GO:0019001)	335	174
TRANSCRIPTION_FACTOR_ACTIVITY__PROTEIN_BINDING(GO:0000988)	39	27
NUCLEOSIDE_PHOSPHATE_BIOSYNTHETIC_PROCESS(GO:1901293)	91	52
NUCLEOPLASM(GO:0005654)	63	45
STEROID_HORMONE_MEDIATED_SIGNALING_PATHWAY(GO:0043401)	48	22
REGULATION_OF_CELLULAR_MACROMOLECULE_BIOSYNTHETIC_PROCESS(GO:2000112)	822	410
PROTEIN_LOCALIZATION_TO_ORGANELLE(GO:0033365)	26	21
TRANSLATION_INITIATION_FACTOR_ACTIVITY(GO:0003743)	25	20
MONOVALENT_INORGANIC_CATION_TRANSPORT(GO:0015672)	108	44
INTRACELLULAR_ORGANELLE(GO:0043229)	1478	769
PURINE_NUCLEOSIDE_TRIPHOSPHATE_METABOLIC_PROCESS(GO:0009144)	48	32
REGULATION_OF_MACROMOLECULE_METABOLIC_PROCESS(GO:0060255)	847	429
GTPASE_ACTIVITY(GO:0003924)	76	33
METHYLATION(GO:0032259)	29	18
PEPTIDASE_INHIBITOR_ACTIVITY(GO:0030414)	87	25
ENZYME_REGULATOR_ACTIVITY(GO:0030234)	180	79
TRANSLATION(GO:0006412)	489	243
GOLGI_APPARATUS_PART(GO:0044431)	33	27
SMALL_MOLECULE_METABOLIC_PROCESS(GO:0044281)	305	184
CHEMOKINE_RECEPTOR_BINDING(GO:0042379)	37	16
ATPASE_ACTIVITY__COUPLED_TO_MOVEMENT_OF_SUBSTANCES(GO:0043492)	50	23
RECEPTOR_REGULATOR_ACTIVITY(GO:0030545)	210	56
FLAVIN_ADENINE_DINUCLEOTIDE_BINDING(GO:0050660)	49	32
DEPHOSPHORYLATION(GO:0016311)	91	55
DNA_DIRECTED_RNA_POLYMERASE_COMPLEX(GO:0000428)	20	15
MEMBRANE_COAT(GO:0030117)	32	24
RNA_POLYMERASE_COMPLEX(GO:0030880)	20	15
PHOSPHOTRANSFERASE_ACTIVITY__ALCOHOL_GROUP_AS_ACCEPTOR(GO:0016773)	592	326
UDP_GLYCOSYLTRANSFERASE_ACTIVITY(GO:0008194)	32	19
TRANSCRIPTION_COFACTOR_ACTIVITY(GO:0003712)	39	27
REGULATION_OF_CELLULAR_COMPONENT_ORGANIZATION(GO:0051128)	65	37
NUCLEOSIDE_PHOSPHATE_METABOLIC_PROCESS(GO:0006753)	124	70
ORGANIC_SUBSTANCE_TRANSPORT(GO:0071702)	232	119
METAL_ION_BINDING(GO:0046872)	1739	864
TRANSCRIPTION__DNA_TEMPLATED(GO:0006351)	889	462
REGULATION_OF_PRIMARY_METABOLIC_PROCESS(GO:0080090)	839	423
HETEROCYCLE_METABOLIC_PROCESS(GO:0046483)	1419	806
HORMONE_MEDIATED_SIGNALING_PATHWAY(GO:0009755)	52	24
ENDOPLASMIC_RETICULUM_PART(GO:0044432)	32	23
BINDING(GO:0005488)	8686	4266
NCRNA_METABOLIC_PROCESS(GO:0034660)	98	76
PROTEOLYSIS_INVOLVED_IN_CELLULAR_PROTEIN_CATABOLIC_PROCESS(GO:0051603)	67	44
NEGATIVE_REGULATION_OF_MACROMOLECULE_METABOLIC_PROCESS(GO:0010605)	28	17
TRANSITION_METAL_ION_BINDING(GO:0046914)	823	385
NUCLEOSIDE_TRIPHOSPHATE_BIOSYNTHETIC_PROCESS(GO:0009142)	36	23
G_PROTEIN_COUPLED_RECEPTOR_BINDING(GO:0001664)	40	17
STRUCTURAL_MOLECULE_ACTIVITY(GO:0005198)	582	224
ELECTRON_TRANSFER_ACTIVITY(GO:0009055)	57	31
PROTEIN_DEPHOSPHORYLATION(GO:0006470)	88	53
SIGNALING_RECEPTOR_ACTIVITY(GO:0038023)	493	101
MICROTUBULE_BASED_PROCESS(GO:0007017)	99	47
BIOLOGICAL_REGULATION(GO:0065007)	2330	1072
TRANSMEMBRANE_SIGNALING_RECEPTOR_ACTIVITY(GO:0004888)	489	98
MEMBRANE_PROTEIN_COMPLEX(GO:0098796)	153	85
RESPONSE_TO_ENDOGENOUS_STIMULUS(GO:0009719)	65	31
MITOCHONDRIAL_PART(GO:0044429)	58	41
NUCLEOSIDE_BINDING(GO:0001882)	320	169
ATP_METABOLIC_PROCESS(GO:0046034)	37	25
ORGANIC_CYCLIC_COMPOUND_BIOSYNTHETIC_PROCESS(GO:1901362)	1022	545
GLYCEROLIPID_METABOLIC_PROCESS(GO:0046486)	30	20
CATION_TRANSMEMBRANE_TRANSPORTER_ACTIVITY(GO:0008324)	217	93
DNA_CONFORMATION_CHANGE(GO:0071103)	53	25
SUPRAMOLECULAR_COMPLEX(GO:0099080)	126	21
ORGANIC_CYCLIC_COMPOUND_CATABOLIC_PROCESS(GO:1901361)	41	22
COATED_MEMBRANE(GO:0048475)	32	24
NUCLEOSOME_ORGANIZATION(GO:0034728)	45	18
PURINE_NUCLEOTIDE_BIOSYNTHETIC_PROCESS(GO:0006164)	59	37
MACROMOLECULE_GLYCOSYLATION(GO:0043413)	58	24
CELL_CELL_ADHESION_VIA_PLASMA_MEMBRANE_ADHESION_MOLECULES(GO:0098742)	86	30
CELL_SURFACE_RECEPTOR_SIGNALING_PATHWAY(GO:0007166)	106	46
MICROTUBULE_BINDING(GO:0008017)	66	27
MRNA_PROCESSING(GO:0006397)	42	31
ATPASE_ACTIVITY__COUPLED(GO:0042623)	72	39
ORGANELLE_LUMEN(GO:0043233)	96	68
ION_TRANSMEMBRANE_TRANSPORTER_ACTIVITY(GO:0015075)	465	157
AMIDE_BIOSYNTHETIC_PROCESS(GO:0043604)	502	252
ENDOPEPTIDASE_REGULATOR_ACTIVITY(GO:0061135)	74	22
DNA_DIRECTED_5'_3'_RNA_POLYMERASE_ACTIVITY(GO:0003899)	27	21
GOLGI_SUBCOMPARTMENT(GO:0098791)	19	15
OXIDOREDUCTASE_ACTIVITY__ACTING_ON_A_SULFUR_GROUP_OF_DONORS(GO:0016667)	22	15
ANION_TRANSPORT(GO:0006820)	99	30
HYDROLASE_ACTIVITY(GO:0016787)	1451	664
ENZYME_LINKED_RECEPTOR_PROTEIN_SIGNALING_PATHWAY(GO:0007167)	32	15
PROTEIN_POLYMERIZATION(GO:0051258)	30	19
GENERATION_OF_PRECURSOR_METABOLITES_AND_ENERGY(GO:0006091)	25	17
MONOCARBOXYLIC_ACID_BIOSYNTHETIC_PROCESS(GO:0072330)	32	18
MITOCHONDRIAL_PROTEIN_COMPLEX(GO:0098798)	20	15
CARBOHYDRATE_DERIVATIVE_BIOSYNTHETIC_PROCESS(GO:1901137)	143	78
CARBOXYLIC_ESTER_HYDROLASE_ACTIVITY(GO:0052689)	19	15
RNA_MODIFICATION(GO:0009451)	27	23
NUCLEOSIDE_PHOSPHATE_BINDING(GO:1901265)	1687	961
TRANSFERASE_ACTIVITY__TRANSFERRING_PENTOSYL_GROUPS(GO:0016763)	32	23
PROTEIN_MODIFICATION_BY_SMALL_PROTEIN_REMOVAL(GO:0070646)	60	34
ENZYME_INHIBITOR_ACTIVITY(GO:0004857)	111	36
5'_3'_RNA_POLYMERASE_ACTIVITY(GO:0034062)	27	21
TRANSPORT(GO:0006810)	1060	468
ORGANOPHOSPHATE_CATABOLIC_PROCESS(GO:0046434)	31	17
INTEGRAL_COMPONENT_OF_MEMBRANE(GO:0016021)	1234	449
CHROMATIN_ASSEMBLY(GO:0031497)	45	18
AMINOACYL_TRNA_LIGASE_ACTIVITY(GO:0004812)	43	36
ENDOPLASMIC_RETICULUM_SUBCOMPARTMENT(GO:0098827)	31	22
MONOCARBOXYLIC_ACID_METABOLIC_PROCESS(GO:0032787)	42	24
REGULATION_OF_CELLULAR_PROCESS(GO:0050794)	2250	1036
RNA_POLYMERASE_II_TRANSCRIPTION_COFACTOR_ACTIVITY(GO:0001104)	22	17
MITOCHONDRIAL_ENVELOPE(GO:0005740)	49	34
PROTEIN_PHOSPHORYLATION(GO:0006468)	512	279
CELLULAR_HOMEOSTASIS(GO:0019725)	80	38
IRON_ION_BINDING(GO:0005506)	140	32
SERINE_HYDROLASE_ACTIVITY(GO:0017171)	172	40
RIBONUCLEOTIDE_BIOSYNTHETIC_PROCESS(GO:0009260)	56	35
DEVELOPMENTAL_PROCESS(GO:0032502)	102	34
SMALL_GTPASE_MEDIATED_SIGNAL_TRANSDUCTION(GO:0007264)	277	163
BIOLOGICAL_PROCESS(GO:0008150)	7584	3568
CIS_TRANS_ISOMERASE_ACTIVITY(GO:0016859)	32	16
PROTEOLYSIS(GO:0006508)	532	202
CELL_PERIPHERY(GO:0071944)	102	30
NUCLEOSIDE_MONOPHOSPHATE_METABOLIC_PROCESS(GO:0009123)	43	30
RRNA_METABOLIC_PROCESS(GO:0016072)	22	15
ATPASE_ACTIVITY(GO:0016887)	111	60
NAD_BINDING(GO:0051287)	25	16
PHOSPHATASE_ACTIVITY(GO:0016791)	126	69
ACETYLTRANSFERASE_ACTIVITY(GO:0016407)	27	17
VESICLE_MEDIATED_TRANSPORT(GO:0016192)	123	81
PURINE_NUCLEOTIDE_BINDING(GO:0017076)	1233	720
HYDROLASE_ACTIVITY__ACTING_ON_CARBON_NITROGEN_(BUT_NOT_PEPTIDE)_BONDS(GO:0016810)	47	17
MITOCHONDRION(GO:0005739)	81	56
PHOSPHORUS_METABOLIC_PROCESS(GO:0006793)	783	441
NUCLEOSOME_ASSEMBLY(GO:0006334)	45	18
TRANSCRIPTION_FACTOR_ACTIVITY__RNA_POLYMERASE_II_TRANSCRIPTION_FACTOR_BINDING(GO:0001076)	22	17
PROTEIN_CONTAINING_COMPLEX(GO:0032991)	953	515
RIBONUCLEOSIDE_MONOPHOSPHATE_BIOSYNTHETIC_PROCESS(GO:0009156)	30	20
MACROMOLECULE_CATABOLIC_PROCESS(GO:0009057)	84	53
DRUG_BINDING(GO:0008144)	969	573
THREONINE_TYPE_ENDOPEPTIDASE_ACTIVITY(GO:0004298)	26	20
CYTOSKELETON_ORGANIZATION(GO:0007010)	76	50
REGULATION_OF_INTRACELLULAR_SIGNAL_TRANSDUCTION(GO:1902531)	103	64
CHROMATIN_ASSEMBLY_OR_DISASSEMBLY(GO:0006333)	48	20
CALCIUM_ION_BINDING(GO:0005509)	351	167
NUCLEIC_ACID_BINDING(GO:0003676)	1925	959
REGULATION_OF_BIOLOGICAL_QUALITY(GO:0065008)	132	68
SUPRAMOLECULAR_FIBER_ORGANIZATION(GO:0097435)	31	22
MITOCHONDRIAL_INNER_MEMBRANE(GO:0005743)	22	17
TRANSFERASE_ACTIVITY(GO:0016740)	1260	670

## Sheet: GSEA_KEGG
NAME	ORIGINAL SIZE	AFTER RESTRICTING TO DATASET
FATTY_ACID_ELONGATION(OAS00062)	35	24
HUMAN_IMMUNODEFICIENCY_VIRUS_1_INFECTION(OAS05170)	335	186
PHOSPHOLIPASE_D_SIGNALING_PATHWAY(OAS04072)	167	121
SPINOCEREBELLAR_ATAXIA(OAS05017)	167	115
INFLAMMATORY_MEDIATOR_REGULATION_OF_TRP_CHANNELS(OAS04750)	124	71
MITOPHAGY___ANIMAL(OAS04137)	109	69
HUMAN_PAPILLOMAVIRUS_INFECTION(OAS05165)	441	275
CIRCADIAN_ENTRAINMENT(OAS04713)	111	68
OOCYTE_MEIOSIS(OAS04114)	171	108
FERROPTOSIS(OAS04216)	111	41
VIRAL_MYOCARDITIS(OAS05416)	123	53
GLUTAMATERGIC_SYNAPSE(OAS04724)	122	67
CHEMOKINE_SIGNALING_PATHWAY(OAS04062)	203	143
HUNTINGTON_DISEASE(OAS05016)	504	291
ESTROGEN_SIGNALING_PATHWAY(OAS04915)	164	96
OTHER_GLYCAN_DEGRADATION(OAS00511)	26	16
CELL_ADHESION_MOLECULES_(CAMS)(OAS04514)	190	95
VARIOUS_TYPES_OF_N_GLYCAN_BIOSYNTHESIS(OAS00513)	46	36
SNARE_INTERACTIONS_IN_VESICULAR_TRANSPORT(OAS04130)	41	32
CHEMICAL_CARCINOGENESIS(OAS05204)	122	36
GLYCOLYSIS___GLUCONEOGENESIS(OAS00010)	94	50
NON_SMALL_CELL_LUNG_CANCER(OAS05223)	77	65
BASAL_CELL_CARCINOMA(OAS05217)	75	48
RIBOSOME(OAS03010)	957	252
AFRICAN_TRYPANOSOMIASIS(OAS05143)	44	18
NECROPTOSIS(OAS04217)	289	123
MTOR_SIGNALING_PATHWAY(OAS04150)	221	138
INFLAMMATORY_BOWEL_DISEASE_(IBD)(OAS05321)	90	31
HEPATITIS_B(OAS05161)	233	148
GLYCOSAMINOGLYCAN_BIOSYNTHESIS___CHONDROITIN_SULFATE___DERMATAN_SULFATE(OAS00532)	23	20
GRAFT_VERSUS_HOST_DISEASE(OAS05332)	102	15
NEUROTROPHIN_SIGNALING_PATHWAY(OAS04722)	142	117
MEASLES(OAS05162)	237	115
GNRH_SECRETION(OAS04929)	70	42
AUTOIMMUNE_THYROID_DISEASE(OAS05320)	106	17
MUCIN_TYPE_O_GLYCAN_BIOSYNTHESIS(OAS00512)	35	18
FATTY_ACID_BIOSYNTHESIS(OAS00061)	21	15
COCAINE_ADDICTION(OAS05030)	57	35
LYSOSOME(OAS04142)	152	120
AMOEBIASIS(OAS05146)	144	67
GLUTATHIONE_METABOLISM(OAS00480)	81	50
WNT_SIGNALING_PATHWAY(OAS04310)	208	130
TH17_CELL_DIFFERENTIATION(OAS04659)	134	75
TRYPTOPHAN_METABOLISM(OAS00380)	57	28
ANTIFOLATE_RESISTANCE(OAS01523)	44	24
ADHERENS_JUNCTION(OAS04520)	87	71
THERMOGENESIS(OAS04714)	411	236
HYPERTROPHIC_CARDIOMYOPATHY_(HCM)(OAS05410)	95	76
HUMAN_CYTOMEGALOVIRUS_INFECTION(OAS05163)	305	196
PROTEIN_DIGESTION_AND_ABSORPTION(OAS04974)	202	57
COLORECTAL_CANCER(OAS05210)	118	89
SYSTEMIC_LUPUS_ERYTHEMATOSUS(OAS05322)	194	48
TNF_SIGNALING_PATHWAY(OAS04668)	134	97
ARRHYTHMOGENIC_RIGHT_VENTRICULAR_CARDIOMYOPATHY_(ARVC)(OAS05412)	82	64
TIGHT_JUNCTION(OAS04530)	212	135
RAS_SIGNALING_PATHWAY(OAS04014)	287	187
TYROSINE_METABOLISM(OAS00350)	50	22
PARKINSON_DISEASE(OAS05012)	464	260
HISTIDINE_METABOLISM(OAS00340)	26	15
TOLL_LIKE_RECEPTOR_SIGNALING_PATHWAY(OAS04620)	130	73
OLFACTORY_TRANSDUCTION(OAS04740)	1434	33
ARGININE_AND_PROLINE_METABOLISM(OAS00330)	67	42
RELAXIN_SIGNALING_PATHWAY(OAS04926)	167	106
MINERAL_ABSORPTION(OAS04978)	117	39
GLYCOSYLPHOSPHATIDYLINOSITOL_(GPI)_ANCHOR_BIOSYNTHESIS(OAS00563)	33	23
CORTISOL_SYNTHESIS_AND_SECRETION(OAS04927)	74	46
CENTRAL_CARBON_METABOLISM_IN_CANCER(OAS05230)	84	60
ALCOHOLISM(OAS05034)	236	108
FOXO_SIGNALING_PATHWAY(OAS04068)	157	113
OSTEOCLAST_DIFFERENTIATION(OAS04380)	139	101
PURINE_METABOLISM(OAS00230)	169	107
PROTEASOME(OAS03050)	68	47
TGF_BETA_SIGNALING_PATHWAY(OAS04350)	116	81
VIRAL_PROTEIN_INTERACTION_WITH_CYTOKINE_AND_CYTOKINE_RECEPTOR(OAS04061)	102	41
PROTEIN_PROCESSING_IN_ENDOPLASMIC_RETICULUM(OAS04141)	227	160
PANCREATIC_CANCER(OAS05212)	95	73
NUCLEOTIDE_EXCISION_REPAIR(OAS03420)	50	44
RNA_TRANSPORT(OAS03013)	284	165
ENDOMETRIAL_CANCER(OAS05213)	65	58
VASOPRESSIN_REGULATED_WATER_REABSORPTION(OAS04962)	58	39
PEROXISOME(OAS04146)	92	71
LONGEVITY_REGULATING_PATHWAY___MULTIPLE_SPECIES(OAS04213)	73	58
RENIN_SECRETION(OAS04924)	80	52
BIOSYNTHESIS_OF_UNSATURATED_FATTY_ACIDS(OAS01040)	36	25
TYPE_I_DIABETES_MELLITUS(OAS04940)	90	19
HIF_1_SIGNALING_PATHWAY(OAS04066)	167	100
COMPLEMENT_AND_COAGULATION_CASCADES(OAS04610)	94	43
GLYCOSAMINOGLYCAN_BIOSYNTHESIS___HEPARAN_SULFATE___HEPARIN(OAS00534)	25	16
CHOLINE_METABOLISM_IN_CANCER(OAS05231)	108	86
PD_L1_EXPRESSION_AND_PD_1_CHECKPOINT_PATHWAY_IN_CANCER(OAS05235)	116	77
LONG_TERM_POTENTIATION(OAS04720)	79	54
PATHWAYS_IN_CANCER(OAS05200)	660	446
MORPHINE_ADDICTION(OAS05032)	101	56
TYPE_II_DIABETES_MELLITUS(OAS04930)	50	34
GLYCOSPHINGOLIPID_BIOSYNTHESIS___LACTO_AND_NEOLACTO_SERIES(OAS00601)	33	16
CUSHING_SYNDROME(OAS04934)	185	117
MAPK_SIGNALING_PATHWAY(OAS04010)	321	255
CGMP_PKG_SIGNALING_PATHWAY(OAS04022)	208	142
CALCIUM_SIGNALING_PATHWAY(OAS04020)	254	142
TUBERCULOSIS(OAS05152)	241	135
GLUCAGON_SIGNALING_PATHWAY(OAS04922)	127	89
COLLECTING_DUCT_ACID_SECRETION(OAS04966)	35	18
AMINOACYL_TRNA_BIOSYNTHESIS(OAS00970)	53	45
ADIPOCYTOKINE_SIGNALING_PATHWAY(OAS04920)	79	58
GROWTH_HORMONE_SYNTHESIS__SECRETION_AND_ACTION(OAS04935)	130	97
DILATED_CARDIOMYOPATHY_(DCM)(OAS05414)	105	77
PHAGOSOME(OAS04145)	213	126
GNRH_SIGNALING_PATHWAY(OAS04912)	103	78
PROLACTIN_SIGNALING_PATHWAY(OAS04917)	99	57
PYRIMIDINE_METABOLISM(OAS00240)	67	46
OXYTOCIN_SIGNALING_PATHWAY(OAS04921)	175	125
LEISHMANIASIS(OAS05140)	118	60
ANTIGEN_PROCESSING_AND_PRESENTATION(OAS04612)	138	54
FOLATE_BIOSYNTHESIS(OAS00790)	59	23
BILE_SECRETION(OAS04976)	139	40
PPAR_SIGNALING_PATHWAY(OAS03320)	94	57
CHOLESTEROL_METABOLISM(OAS04979)	70	37
CAMP_SIGNALING_PATHWAY(OAS04024)	262	153
RENAL_CELL_CARCINOMA(OAS05211)	83	71
MELANOGENESIS(OAS04916)	118	76
DRUG_METABOLISM___CYTOCHROME_P450(OAS00982)	96	31
PHOSPHATIDYLINOSITOL_SIGNALING_SYSTEM(OAS04070)	105	92
STEROID_BIOSYNTHESIS(OAS00100)	26	16
INSULIN_RESISTANCE(OAS04931)	124	100
OTHER_TYPES_OF_O_GLYCAN_BIOSYNTHESIS(OAS00514)	53	34
EPSTEIN_BARR_VIRUS_INFECTION(OAS05169)	322	178
SALIVARY_SECRETION(OAS04970)	110	57
CELLULAR_SENESCENCE(OAS04218)	219	149
RETROGRADE_ENDOCANNABINOID_SIGNALING(OAS04723)	184	107
INTESTINAL_IMMUNE_NETWORK_FOR_IGA_PRODUCTION(OAS04672)	75	18
FC_GAMMA_R_MEDIATED_PHAGOCYTOSIS(OAS04666)	116	84
BASAL_TRANSCRIPTION_FACTORS(OAS03022)	62	43
THYROID_HORMONE_SYNTHESIS(OAS04918)	96	53
ONE_CARBON_POOL_BY_FOLATE(OAS00670)	23	19
METABOLISM_OF_XENOBIOTICS_BY_CYTOCHROME_P450(OAS00980)	102	34
HIPPO_SIGNALING_PATHWAY___MULTIPLE_SPECIES(OAS04392)	35	26
PARATHYROID_HORMONE_SYNTHESIS__SECRETION_AND_ACTION(OAS04928)	122	88
SPHINGOLIPID_SIGNALING_PATHWAY(OAS04071)	136	106
DRUG_METABOLISM___OTHER_ENZYMES(OAS00983)	113	47
GASTRIC_ACID_SECRETION(OAS04971)	98	60
MISMATCH_REPAIR(OAS03430)	26	21
BACTERIAL_INVASION_OF_EPITHELIAL_CELLS(OAS05100)	100	73
P53_SIGNALING_PATHWAY(OAS04115)	135	75
CARBON_METABOLISM(OAS01200)	175	104
CHAGAS_DISEASE_(AMERICAN_TRYPANOSOMIASIS)(OAS05142)	154	80
BETA_ALANINE_METABOLISM(OAS00410)	43	25
ALDOSTERONE_REGULATED_SODIUM_REABSORPTION(OAS04960)	49	30
ENDOCRINE_RESISTANCE(OAS01522)	112	83
CYTOKINE_CYTOKINE_RECEPTOR_INTERACTION(OAS04060)	377	124
SYNAPTIC_VESICLE_CYCLE(OAS04721)	92	45
PLATELET_ACTIVATION(OAS04611)	162	106
CIRCADIAN_RHYTHM(OAS04710)	42	32
INFLUENZA_A(OAS05164)	242	122
APOPTOSIS(OAS04210)	200	132
KAPOSI_SARCOMA_ASSOCIATED_HERPESVIRUS_INFECTION(OAS05167)	275	165
DNA_REPLICATION(OAS03030)	46	33
PI3K_AKT_SIGNALING_PATHWAY(OAS04151)	503	277
HEPATITIS_C(OAS05160)	246	132
RHEUMATOID_ARTHRITIS(OAS05323)	132	54
INOSITOL_PHOSPHATE_METABOLISM(OAS00562)	80	67
SELENOCOMPOUND_METABOLISM(OAS00450)	25	17
SALMONELLA_INFECTION(OAS05132)	303	213
PLATINUM_DRUG_RESISTANCE(OAS01524)	118	78
PENTOSE_PHOSPHATE_PATHWAY(OAS00030)	42	28
C_TYPE_LECTIN_RECEPTOR_SIGNALING_PATHWAY(OAS04625)	115	87
PANCREATIC_SECRETION(OAS04972)	126	59
FOCAL_ADHESION(OAS04510)	243	184
BUTANOATE_METABOLISM(OAS00650)	32	18
MICRORNAS_IN_CANCER(OAS05206)	200	146
TRANSCRIPTIONAL_MISREGULATION_IN_CANCER(OAS05202)	256	138
RNA_DEGRADATION(OAS03018)	98	79
HEDGEHOG_SIGNALING_PATHWAY(OAS04340)	58	45
NOTCH_SIGNALING_PATHWAY(OAS04330)	61	51
APOPTOSIS___MULTIPLE_SPECIES(OAS04215)	66	36
LYSINE_DEGRADATION(OAS00310)	120	57
AMPHETAMINE_ADDICTION(OAS05031)	80	49
BLADDER_CANCER(OAS05219)	46	34
HERPES_SIMPLEX_VIRUS_1_INFECTION(OAS05168)	646	353
FATTY_ACID_DEGRADATION(OAS00071)	55	35
ETHER_LIPID_METABOLISM(OAS00565)	55	33
CHOLINERGIC_SYNAPSE(OAS04725)	118	78
VALINE__LEUCINE_AND_ISOLEUCINE_DEGRADATION(OAS00280)	66	46
SPHINGOLIPID_METABOLISM(OAS00600)	53	39
STARCH_AND_SUCROSE_METABOLISM(OAS00500)	42	21
ERBB_SIGNALING_PATHWAY(OAS04012)	90	72
ALDOSTERONE_SYNTHESIS_AND_SECRETION(OAS04925)	117	77
PENTOSE_AND_GLUCURONATE_INTERCONVERSIONS(OAS00040)	60	15
CYSTEINE_AND_METHIONINE_METABOLISM(OAS00270)	69	42
NF_KAPPA_B_SIGNALING_PATHWAY(OAS04064)	146	86
CYTOSOLIC_DNA_SENSING_PATHWAY(OAS04623)	85	42
PRIMARY_IMMUNODEFICIENCY(OAS05340)	44	20
YERSINIA_INFECTION(OAS05135)	181	116
HUMAN_T_CELL_LEUKEMIA_VIRUS_1_INFECTION(OAS05166)	329	188
CELL_CYCLE(OAS04110)	185	118
ADRENERGIC_SIGNALING_IN_CARDIOMYOCYTES(OAS04261)	179	126
TOXOPLASMOSIS(OAS05145)	153	100
THYROID_HORMONE_SIGNALING_PATHWAY(OAS04919)	141	117
MANNOSE_TYPE_O_GLYCAN_BIOSYNTHESIS(OAS00515)	26	18
VEGF_SIGNALING_PATHWAY(OAS04370)	63	53
PRION_DISEASES(OAS05020)	35	22
UBIQUITIN_MEDIATED_PROTEOLYSIS(OAS04120)	219	146
NOD_LIKE_RECEPTOR_SIGNALING_PATHWAY(OAS04621)	249	130
PROSTATE_CANCER(OAS05215)	108	87
LEGIONELLOSIS(OAS05134)	129	63
ARACHIDONIC_ACID_METABOLISM(OAS00590)	118	37
GLIOMA(OAS05214)	85	68
FLUID_SHEAR_STRESS_AND_ATHEROSCLEROSIS(OAS05418)	176	131
SEROTONERGIC_SYNAPSE(OAS04726)	130	65
AUTOPHAGY___OTHER(OAS04136)	44	33
PANTOTHENATE_AND_COA_BIOSYNTHESIS(OAS00770)	21	16
NEUROACTIVE_LIGAND_RECEPTOR_INTERACTION(OAS04080)	388	102
ABC_TRANSPORTERS(OAS02010)	65	31
ARGININE_BIOSYNTHESIS(OAS00220)	26	15
STEROID_HORMONE_BIOSYNTHESIS(OAS00140)	116	27
HEPATOCELLULAR_CARCINOMA(OAS05225)	215	144
METABOLIC_PATHWAYS(OAS01100)	2054	1199
REGULATION_OF_LIPOLYSIS_IN_ADIPOCYTES(OAS04923)	64	44
PROTEIN_EXPORT(OAS03060)	27	21
RETINOL_METABOLISM(OAS00830)	110	16
CHRONIC_MYELOID_LEUKEMIA(OAS05220)	99	76
CARDIAC_MUSCLE_CONTRACTION(OAS04260)	141	80
B_CELL_RECEPTOR_SIGNALING_PATHWAY(OAS04662)	86	64
INSULIN_SECRETION(OAS04911)	103	60
RIBOSOME_BIOGENESIS_IN_EUKARYOTES(OAS03008)	120	78
LEUKOCYTE_TRANSENDOTHELIAL_MIGRATION(OAS04670)	128	96
AGE_RAGE_SIGNALING_PATHWAY_IN_DIABETIC_COMPLICATIONS(OAS04933)	133	96
LONG_TERM_DEPRESSION(OAS04730)	72	46
BASE_EXCISION_REPAIR(OAS03410)	47	34
INSULIN_SIGNALING_PATHWAY(OAS04910)	186	128
PROTEOGLYCANS_IN_CANCER(OAS05205)	288	184
T_CELL_RECEPTOR_SIGNALING_PATHWAY(OAS04660)	136	82
BIOSYNTHESIS_OF_AMINO_ACIDS(OAS01230)	106	62
ENDOCYTOSIS(OAS04144)	310	234
AMPK_SIGNALING_PATHWAY(OAS04152)	143	110
MELANOMA(OAS05218)	79	59
FC_EPSILON_RI_SIGNALING_PATHWAY(OAS04664)	77	55
TH1_AND_TH2_CELL_DIFFERENTIATION(OAS04658)	119	61
HOMOLOGOUS_RECOMBINATION(OAS03440)	52	38
FATTY_ACID_METABOLISM(OAS01212)	70	54
FRUCTOSE_AND_MANNOSE_METABOLISM(OAS00051)	37	31
N_GLYCAN_BIOSYNTHESIS(OAS00510)	58	43
GALACTOSE_METABOLISM(OAS00052)	34	22
GLYCINE__SERINE_AND_THREONINE_METABOLISM(OAS00260)	69	32
TASTE_TRANSDUCTION(OAS04742)	89	22
EGFR_TYROSINE_KINASE_INHIBITOR_RESISTANCE(OAS01521)	124	76
AMYOTROPHIC_LATERAL_SCLEROSIS_(ALS)(OAS05014)	95	51
SMALL_CELL_LUNG_CANCER(OAS05222)	138	94
VIRAL_CARCINOGENESIS(OAS05203)	290	178
AXON_GUIDANCE(OAS04360)	217	160
PORPHYRIN_AND_CHLOROPHYLL_METABOLISM(OAS00860)	66	22
MRNA_SURVEILLANCE_PATHWAY(OAS03015)	146	83
HEMATOPOIETIC_CELL_LINEAGE(OAS04640)	114	45
PROPANOATE_METABOLISM(OAS00640)	41	32
MALARIA(OAS05144)	76	34
NON_ALCOHOLIC_FATTY_LIVER_DISEASE_(NAFLD)(OAS04932)	258	156
RIG_I_LIKE_RECEPTOR_SIGNALING_PATHWAY(OAS04622)	133	49
AUTOPHAGY___ANIMAL(OAS04140)	186	139
ACUTE_MYELOID_LEUKEMIA(OAS05221)	79	62
PROXIMAL_TUBULE_BICARBONATE_RECLAMATION(OAS04964)	37	19
FAT_DIGESTION_AND_ABSORPTION(OAS04975)	65	20
JAK_STAT_SIGNALING_PATHWAY(OAS04630)	264	96
PERTUSSIS(OAS05133)	88	59
RNA_POLYMERASE(OAS03020)	35	31
OVARIAN_STEROIDOGENESIS(OAS04913)	76	34
SIGNALING_PATHWAYS_REGULATING_PLURIPOTENCY_OF_STEM_CELLS(OAS04550)	168	110
AMINO_SUGAR_AND_NUCLEOTIDE_SUGAR_METABOLISM(OAS00520)	57	47
2_OXOCARBOXYLIC_ACID_METABOLISM(OAS01210)	22	17
CITRATE_CYCLE_(TCA_CYCLE)(OAS00020)	44	28
FANCONI_ANEMIA_PATHWAY(OAS03460)	55	49
GLYCEROLIPID_METABOLISM(OAS00561)	82	46
PYRUVATE_METABOLISM(OAS00620)	56	32
GLYCEROPHOSPHOLIPID_METABOLISM(OAS00564)	111	81
GLYCOSAMINOGLYCAN_DEGRADATION(OAS00531)	24	17
APELIN_SIGNALING_PATHWAY(OAS04371)	180	123
RAP1_SIGNALING_PATHWAY(OAS04015)	250	183
OXIDATIVE_PHOSPHORYLATION(OAS00190)	272	141
IL_17_SIGNALING_PATHWAY(OAS04657)	100	60
VASCULAR_SMOOTH_MUSCLE_CONTRACTION(OAS04270)	164	103
DOPAMINERGIC_SYNAPSE(OAS04728)	153	96
THYROID_CANCER(OAS05216)	45	37
GLYOXYLATE_AND_DICARBOXYLATE_METABOLISM(OAS00630)	49	28
TERPENOID_BACKBONE_BIOSYNTHESIS(OAS00900)	27	20
REGULATION_OF_ACTIN_CYTOSKELETON(OAS04810)	259	184
GABAERGIC_SYNAPSE(OAS04727)	94	47
BREAST_CANCER(OAS05224)	171	115
ALLOGRAFT_REJECTION(OAS05330)	86	16
SPLICEOSOME(OAS03040)	257	152
ENDOCRINE_AND_OTHER_FACTOR_REGULATED_CALCIUM_REABSORPTION(OAS04961)	70	43
ECM_RECEPTOR_INTERACTION(OAS04512)	114	70
CARBOHYDRATE_DIGESTION_AND_ABSORPTION(OAS04973)	57	32
NATURAL_KILLER_CELL_MEDIATED_CYTOTOXICITY(OAS04650)	201	69
HIPPO_SIGNALING_PATHWAY(OAS04390)	207	131
ALANINE__ASPARTATE_AND_GLUTAMATE_METABOLISM(OAS00250)	53	28
NICOTINATE_AND_NICOTINAMIDE_METABOLISM(OAS00760)	46	30
GASTRIC_CANCER(OAS05226)	175	115
LONGEVITY_REGULATING_PATHWAY(OAS04211)	103	79
PROGESTERONE_MEDIATED_OOCYTE_MATURATION(OAS04914)	106	78
STAPHYLOCOCCUS_AUREUS_INFECTION(OAS05150)	129	30
GAP_JUNCTION(OAS04540)	114	73
ALZHEIMER_DISEASE(OAS05010)	596	348
